# Supplementary material for: Modeling system states in liver cells: Survival, apoptosis and their modifications in response to viral infection
Source: BMC Syst Biol. 2009 Sep 22;3:97. doi: 10.1186/1752-0509-3-97 (PMC2760522; doi:10.1186/1752-0509-3-97)
Supplement: Additional file 3 — XML-formatted model. XML version and format of the model. [file 1752-0509-3-97-S3.xml]

<?xml version="1.0" encoding="UTF-8"?>
<sbml xmlns="http://www.sbml.org/sbml/level2" xmlns:celldesigner="http://www.sbml.org/2001/ns/celldesigner" level="2" version="1">
<model id="untitled">
<annotation>
<celldesigner:modelVersion>4.0</celldesigner:modelVersion>
<celldesigner:modelDisplay sizeX="1937" sizeY="1207"/>
<celldesigner:listOfIncludedSpecies>
<celldesigner:species id="s8" name="c-Src">
<celldesigner:notes>
<html xmlns="http://www.w3.org/1999/xhtml">
<!--Notes by CellDesigner-->
<body>
</body>
</html></celldesigner:notes>
<celldesigner:annotation>
<celldesigner:complexSpecies>s7</celldesigner:complexSpecies>
<celldesigner:speciesIdentity>
<celldesigner:class>PROTEIN</celldesigner:class>
<celldesigner:proteinReference>pr14</celldesigner:proteinReference>
</celldesigner:speciesIdentity>
</celldesigner:annotation>
</celldesigner:species>
<celldesigner:species id="s9" name="c-Met">
<celldesigner:notes>
<html xmlns="http://www.w3.org/1999/xhtml">
<!--Notes by CellDesigner-->
<body>
</body>
</html></celldesigner:notes>
<celldesigner:annotation>
<celldesigner:complexSpecies>s7</celldesigner:complexSpecies>
<celldesigner:speciesIdentity>
<celldesigner:class>PROTEIN</celldesigner:class>
<celldesigner:proteinReference>pr13</celldesigner:proteinReference>
</celldesigner:speciesIdentity>
</celldesigner:annotation>
</celldesigner:species>
<celldesigner:species id="s14" name="FAK">
<celldesigner:notes>
<html xmlns="http://www.w3.org/1999/xhtml">
<!--Notes by CellDesigner-->
<body>
</body>
</html></celldesigner:notes>
<celldesigner:annotation>
<celldesigner:complexSpecies>s13</celldesigner:complexSpecies>
<celldesigner:speciesIdentity>
<celldesigner:class>PROTEIN</celldesigner:class>
<celldesigner:proteinReference>pr19</celldesigner:proteinReference>
</celldesigner:speciesIdentity>
</celldesigner:annotation>
</celldesigner:species>
<celldesigner:species id="s15" name="c-Src">
<celldesigner:notes>
<html xmlns="http://www.w3.org/1999/xhtml">
<!--Notes by CellDesigner-->
<body>
</body>
</html></celldesigner:notes>
<celldesigner:annotation>
<celldesigner:complexSpecies>s13</celldesigner:complexSpecies>
<celldesigner:speciesIdentity>
<celldesigner:class>PROTEIN</celldesigner:class>
<celldesigner:proteinReference>pr14</celldesigner:proteinReference>
</celldesigner:speciesIdentity>
</celldesigner:annotation>
</celldesigner:species>
<celldesigner:species id="s36" name="MyD88">
<celldesigner:notes>
<html xmlns="http://www.w3.org/1999/xhtml">
<!--Notes by CellDesigner-->
<body>
</body>
</html></celldesigner:notes>
<celldesigner:annotation>
<celldesigner:complexSpecies>s35</celldesigner:complexSpecies>
<celldesigner:speciesIdentity>
<celldesigner:class>PROTEIN</celldesigner:class>
<celldesigner:proteinReference>pr42</celldesigner:proteinReference>
</celldesigner:speciesIdentity>
</celldesigner:annotation>
</celldesigner:species>
<celldesigner:species id="s37" name="IRAK">
<celldesigner:notes>
<html xmlns="http://www.w3.org/1999/xhtml">
<!--Notes by CellDesigner-->
<body>
</body>
</html></celldesigner:notes>
<celldesigner:annotation>
<celldesigner:complexSpecies>s35</celldesigner:complexSpecies>
<celldesigner:speciesIdentity>
<celldesigner:class>PROTEIN</celldesigner:class>
<celldesigner:proteinReference>pr43</celldesigner:proteinReference>
</celldesigner:speciesIdentity>
</celldesigner:annotation>
</celldesigner:species>
<celldesigner:species id="s39" name="RIP2">
<celldesigner:notes>
<html xmlns="http://www.w3.org/1999/xhtml">
<!--Notes by CellDesigner-->
<body>
</body>
</html></celldesigner:notes>
<celldesigner:annotation>
<celldesigner:complexSpecies>s38</celldesigner:complexSpecies>
<celldesigner:speciesIdentity>
<celldesigner:class>PROTEIN</celldesigner:class>
<celldesigner:proteinReference>pr41</celldesigner:proteinReference>
</celldesigner:speciesIdentity>
</celldesigner:annotation>
</celldesigner:species>
<celldesigner:species id="s40" name="NOD1">
<celldesigner:notes>
<html xmlns="http://www.w3.org/1999/xhtml">
<!--Notes by CellDesigner-->
<body>
</body>
</html></celldesigner:notes>
<celldesigner:annotation>
<celldesigner:complexSpecies>s38</celldesigner:complexSpecies>
<celldesigner:speciesIdentity>
<celldesigner:class>PROTEIN</celldesigner:class>
<celldesigner:proteinReference>pr40</celldesigner:proteinReference>
</celldesigner:speciesIdentity>
</celldesigner:annotation>
</celldesigner:species>
<celldesigner:species id="s49" name="TRAF2">
<celldesigner:notes>
<html xmlns="http://www.w3.org/1999/xhtml">
<!--Notes by CellDesigner-->
<body>
</body>
</html></celldesigner:notes>
<celldesigner:annotation>
<celldesigner:complexSpecies>s48</celldesigner:complexSpecies>
<celldesigner:speciesIdentity>
<celldesigner:class>PROTEIN</celldesigner:class>
<celldesigner:proteinReference>pr45</celldesigner:proteinReference>
</celldesigner:speciesIdentity>
</celldesigner:annotation>
</celldesigner:species>
<celldesigner:species id="s50" name="RIP1">
<celldesigner:notes>
<html xmlns="http://www.w3.org/1999/xhtml">
<!--Notes by CellDesigner-->
<body>
</body>
</html></celldesigner:notes>
<celldesigner:annotation>
<celldesigner:complexSpecies>s48</celldesigner:complexSpecies>
<celldesigner:speciesIdentity>
<celldesigner:class>PROTEIN</celldesigner:class>
<celldesigner:proteinReference>pr44</celldesigner:proteinReference>
</celldesigner:speciesIdentity>
</celldesigner:annotation>
</celldesigner:species>
<celldesigner:species id="s51" name="TRADD">
<celldesigner:notes>
<html xmlns="http://www.w3.org/1999/xhtml">
<!--Notes by CellDesigner-->
<body>
</body>
</html></celldesigner:notes>
<celldesigner:annotation>
<celldesigner:complexSpecies>s48</celldesigner:complexSpecies>
<celldesigner:speciesIdentity>
<celldesigner:class>PROTEIN</celldesigner:class>
<celldesigner:proteinReference>pr39</celldesigner:proteinReference>
</celldesigner:speciesIdentity>
</celldesigner:annotation>
</celldesigner:species>
<celldesigner:species id="s53" name="FADD">
<celldesigner:notes>
<html xmlns="http://www.w3.org/1999/xhtml">
<!--Notes by CellDesigner-->
<body>
</body>
</html></celldesigner:notes>
<celldesigner:annotation>
<celldesigner:complexSpecies>s52</celldesigner:complexSpecies>
<celldesigner:speciesIdentity>
<celldesigner:class>PROTEIN</celldesigner:class>
<celldesigner:proteinReference>pr37</celldesigner:proteinReference>
</celldesigner:speciesIdentity>
</celldesigner:annotation>
</celldesigner:species>
<celldesigner:species id="s54" name="TRADD">
<celldesigner:notes>
<html xmlns="http://www.w3.org/1999/xhtml">
<!--Notes by CellDesigner-->
<body>
</body>
</html></celldesigner:notes>
<celldesigner:annotation>
<celldesigner:complexSpecies>s52</celldesigner:complexSpecies>
<celldesigner:speciesIdentity>
<celldesigner:class>PROTEIN</celldesigner:class>
<celldesigner:proteinReference>pr39</celldesigner:proteinReference>
</celldesigner:speciesIdentity>
</celldesigner:annotation>
</celldesigner:species>
<celldesigner:species id="s70" name="Bcl-2/Xl">
<celldesigner:notes>
<html xmlns="http://www.w3.org/1999/xhtml">
<!--Notes by CellDesigner-->
<body>
</body>
</html></celldesigner:notes>
<celldesigner:annotation>
<celldesigner:complexSpecies>s69</celldesigner:complexSpecies>
<celldesigner:speciesIdentity>
<celldesigner:class>PROTEIN</celldesigner:class>
<celldesigner:proteinReference>pr33</celldesigner:proteinReference>
</celldesigner:speciesIdentity>
</celldesigner:annotation>
</celldesigner:species>
<celldesigner:species id="s72" name="XIAP">
<celldesigner:notes>
<html xmlns="http://www.w3.org/1999/xhtml">
<!--Notes by CellDesigner-->
<body>
</body>
</html></celldesigner:notes>
<celldesigner:annotation>
<celldesigner:complexSpecies>s69</celldesigner:complexSpecies>
<celldesigner:speciesIdentity>
<celldesigner:class>PROTEIN</celldesigner:class>
<celldesigner:proteinReference>pr61</celldesigner:proteinReference>
</celldesigner:speciesIdentity>
</celldesigner:annotation>
</celldesigner:species>
</celldesigner:listOfIncludedSpecies>
<celldesigner:listOfCompartmentAliases>
</celldesigner:listOfCompartmentAliases>
<celldesigner:listOfComplexSpeciesAliases>
<celldesigner:complexSpeciesAlias id="csa1" species="s7">
<celldesigner:activity>inactive</celldesigner:activity>
<celldesigner:bounds x="104.0" y="667.9375" w="55.0" h="57.0"/>
<celldesigner:view state="usual"/>
<celldesigner:backupSize w="0.0" h="0.0"/>
<celldesigner:backupView state="none"/>
<celldesigner:usualView>
<celldesigner:innerPosition x="0.0" y="0.0"/>
<celldesigner:boxSize width="55.0" height="57.0"/>
<celldesigner:singleLine width="2.0"/>
<celldesigner:paint color="fff7f7f7" scheme="Color"/>
</celldesigner:usualView>
<celldesigner:briefView>
<celldesigner:innerPosition x="0.0" y="0.0"/>
<celldesigner:boxSize width="80.0" height="60.0"/>
<celldesigner:singleLine width="2.0"/>
<celldesigner:paint color="fff7f7f7" scheme="Color"/>
</celldesigner:briefView>
</celldesigner:complexSpeciesAlias>
<celldesigner:complexSpeciesAlias id="csa2" species="s13">
<celldesigner:activity>inactive</celldesigner:activity>
<celldesigner:bounds x="204.0" y="188.625" w="57.0" h="58.0"/>
<celldesigner:view state="usual"/>
<celldesigner:backupSize w="0.0" h="0.0"/>
<celldesigner:backupView state="none"/>
<celldesigner:usualView>
<celldesigner:innerPosition x="0.0" y="0.0"/>
<celldesigner:boxSize width="57.0" height="58.0"/>
<celldesigner:singleLine width="2.0"/>
<celldesigner:paint color="fff7f7f7" scheme="Color"/>
</celldesigner:usualView>
<celldesigner:briefView>
<celldesigner:innerPosition x="0.0" y="0.0"/>
<celldesigner:boxSize width="80.0" height="60.0"/>
<celldesigner:singleLine width="2.0"/>
<celldesigner:paint color="fff7f7f7" scheme="Color"/>
</celldesigner:briefView>
</celldesigner:complexSpeciesAlias>
<celldesigner:complexSpeciesAlias id="csa3" species="s35">
<celldesigner:activity>inactive</celldesigner:activity>
<celldesigner:bounds x="407.0" y="696.3125" w="55.0" h="55.0"/>
<celldesigner:view state="usual"/>
<celldesigner:backupSize w="0.0" h="0.0"/>
<celldesigner:backupView state="none"/>
<celldesigner:usualView>
<celldesigner:innerPosition x="0.0" y="0.0"/>
<celldesigner:boxSize width="55.0" height="55.0"/>
<celldesigner:singleLine width="2.0"/>
<celldesigner:paint color="fff7f7f7" scheme="Color"/>
</celldesigner:usualView>
<celldesigner:briefView>
<celldesigner:innerPosition x="0.0" y="0.0"/>
<celldesigner:boxSize width="80.0" height="60.0"/>
<celldesigner:singleLine width="2.0"/>
<celldesigner:paint color="fff7f7f7" scheme="Color"/>
</celldesigner:briefView>
</celldesigner:complexSpeciesAlias>
<celldesigner:complexSpeciesAlias id="csa4" species="s38">
<celldesigner:activity>inactive</celldesigner:activity>
<celldesigner:bounds x="407.0" y="410.625" w="55.0" h="56.0"/>
<celldesigner:view state="usual"/>
<celldesigner:backupSize w="0.0" h="0.0"/>
<celldesigner:backupView state="none"/>
<celldesigner:usualView>
<celldesigner:innerPosition x="0.0" y="0.0"/>
<celldesigner:boxSize width="55.0" height="56.0"/>
<celldesigner:singleLine width="2.0"/>
<celldesigner:paint color="fff7f7f7" scheme="Color"/>
</celldesigner:usualView>
<celldesigner:briefView>
<celldesigner:innerPosition x="0.0" y="0.0"/>
<celldesigner:boxSize width="80.0" height="60.0"/>
<celldesigner:singleLine width="2.0"/>
<celldesigner:paint color="fff7f7f7" scheme="Color"/>
</celldesigner:briefView>
</celldesigner:complexSpeciesAlias>
<celldesigner:complexSpeciesAlias id="csa5" species="s48">
<celldesigner:activity>inactive</celldesigner:activity>
<celldesigner:bounds x="567.0" y="811.0" w="56.0" h="79.0"/>
<celldesigner:view state="usual"/>
<celldesigner:backupSize w="0.0" h="0.0"/>
<celldesigner:backupView state="none"/>
<celldesigner:usualView>
<celldesigner:innerPosition x="0.0" y="0.0"/>
<celldesigner:boxSize width="56.0" height="79.0"/>
<celldesigner:singleLine width="2.0"/>
<celldesigner:paint color="fff7f7f7" scheme="Color"/>
</celldesigner:usualView>
<celldesigner:briefView>
<celldesigner:innerPosition x="0.0" y="0.0"/>
<celldesigner:boxSize width="80.0" height="60.0"/>
<celldesigner:singleLine width="2.0"/>
<celldesigner:paint color="fff7f7f7" scheme="Color"/>
</celldesigner:briefView>
</celldesigner:complexSpeciesAlias>
<celldesigner:complexSpeciesAlias id="csa6" species="s52">
<celldesigner:activity>inactive</celldesigner:activity>
<celldesigner:bounds x="567.5" y="363.125" w="55.0" h="59.0"/>
<celldesigner:view state="usual"/>
<celldesigner:backupSize w="0.0" h="0.0"/>
<celldesigner:backupView state="none"/>
<celldesigner:usualView>
<celldesigner:innerPosition x="0.0" y="0.0"/>
<celldesigner:boxSize width="55.0" height="59.0"/>
<celldesigner:singleLine width="2.0"/>
<celldesigner:paint color="fff7f7f7" scheme="Color"/>
</celldesigner:usualView>
<celldesigner:briefView>
<celldesigner:innerPosition x="0.0" y="0.0"/>
<celldesigner:boxSize width="80.0" height="60.0"/>
<celldesigner:singleLine width="2.0"/>
<celldesigner:paint color="fff7f7f7" scheme="Color"/>
</celldesigner:briefView>
</celldesigner:complexSpeciesAlias>
<celldesigner:complexSpeciesAlias id="csa7" species="s69">
<celldesigner:activity>inactive</celldesigner:activity>
<celldesigner:bounds x="1332.0" y="816.75" w="63.0" h="56.0"/>
<celldesigner:view state="usual"/>
<celldesigner:backupSize w="0.0" h="0.0"/>
<celldesigner:backupView state="none"/>
<celldesigner:usualView>
<celldesigner:innerPosition x="0.0" y="0.0"/>
<celldesigner:boxSize width="63.0" height="56.0"/>
<celldesigner:singleLine width="2.0"/>
<celldesigner:paint color="fff7f7f7" scheme="Color"/>
</celldesigner:usualView>
<celldesigner:briefView>
<celldesigner:innerPosition x="0.0" y="0.0"/>
<celldesigner:boxSize width="80.0" height="60.0"/>
<celldesigner:singleLine width="2.0"/>
<celldesigner:paint color="fff7f7f7" scheme="Color"/>
</celldesigner:briefView>
</celldesigner:complexSpeciesAlias>
</celldesigner:listOfComplexSpeciesAliases>
<celldesigner:listOfSpeciesAliases>
<celldesigner:speciesAlias id="sa1" species="s72" complexSpeciesAlias="csa7">
<celldesigner:activity>inactive</celldesigner:activity>
<celldesigner:bounds x="1336.0" y="846.625" w="55.0" h="23.0"/>
<celldesigner:view state="usual"/>
<celldesigner:usualView>
<celldesigner:innerPosition x="4.0" y="29.875"/>
<celldesigner:boxSize width="55.0" height="23.0"/>
<celldesigner:singleLine width="1.0"/>
<celldesigner:paint color="ff61e0f6" scheme="Color"/>
</celldesigner:usualView>
<celldesigner:briefView>
<celldesigner:innerPosition x="0.0" y="0.0"/>
<celldesigner:boxSize width="80.0" height="60.0"/>
<celldesigner:singleLine width="1.0"/>
<celldesigner:paint color="3fff0000" scheme="Color"/>
</celldesigner:briefView>
</celldesigner:speciesAlias>
<celldesigner:speciesAlias id="sa3" species="s2">
<celldesigner:activity>inactive</celldesigner:activity>
<celldesigner:bounds x="30.0" y="1124.25" w="46.0" h="23.0"/>
<celldesigner:view state="usual"/>
<celldesigner:usualView>
<celldesigner:innerPosition x="0.0" y="0.0"/>
<celldesigner:boxSize width="46.0" height="23.0"/>
<celldesigner:singleLine width="1.0"/>
<celldesigner:paint color="ff61e0f6" scheme="Color"/>
</celldesigner:usualView>
<celldesigner:briefView>
<celldesigner:innerPosition x="0.0" y="0.0"/>
<celldesigner:boxSize width="80.0" height="60.0"/>
<celldesigner:singleLine width="1.0"/>
<celldesigner:paint color="3fff0000" scheme="Color"/>
</celldesigner:briefView>
</celldesigner:speciesAlias>
<celldesigner:speciesAlias id="sa4" species="s80">
<celldesigner:activity>inactive</celldesigner:activity>
<celldesigner:bounds x="1327.5" y="406.6875" w="72.0" h="24.0"/>
<celldesigner:view state="usual"/>
<celldesigner:usualView>
<celldesigner:innerPosition x="0.0" y="0.0"/>
<celldesigner:boxSize width="72.0" height="24.0"/>
<celldesigner:singleLine width="1.0"/>
<celldesigner:paint color="ff61e0f6" scheme="Color"/>
</celldesigner:usualView>
<celldesigner:briefView>
<celldesigner:innerPosition x="0.0" y="0.0"/>
<celldesigner:boxSize width="80.0" height="60.0"/>
<celldesigner:singleLine width="1.0"/>
<celldesigner:paint color="3fff0000" scheme="Color"/>
</celldesigner:briefView>
</celldesigner:speciesAlias>
<celldesigner:speciesAlias id="sa5" species="s79">
<celldesigner:activity>inactive</celldesigner:activity>
<celldesigner:bounds x="1213.5" y="232.9375" w="68.0" h="24.0"/>
<celldesigner:view state="usual"/>
<celldesigner:usualView>
<celldesigner:innerPosition x="0.0" y="0.0"/>
<celldesigner:boxSize width="68.0" height="24.0"/>
<celldesigner:singleLine width="1.0"/>
<celldesigner:paint color="ff61e0f6" scheme="Color"/>
</celldesigner:usualView>
<celldesigner:briefView>
<celldesigner:innerPosition x="0.0" y="0.0"/>
<celldesigner:boxSize width="80.0" height="60.0"/>
<celldesigner:singleLine width="1.0"/>
<celldesigner:paint color="3fff0000" scheme="Color"/>
</celldesigner:briefView>
</celldesigner:speciesAlias>
<celldesigner:speciesAlias id="sa6" species="s77">
<celldesigner:activity>inactive</celldesigner:activity>
<celldesigner:bounds x="1089.5" y="244.875" w="70.0" h="23.0"/>
<celldesigner:view state="usual"/>
<celldesigner:usualView>
<celldesigner:innerPosition x="0.0" y="0.0"/>
<celldesigner:boxSize width="70.0" height="23.0"/>
<celldesigner:singleLine width="1.0"/>
<celldesigner:paint color="ff61e0f6" scheme="Color"/>
</celldesigner:usualView>
<celldesigner:briefView>
<celldesigner:innerPosition x="0.0" y="0.0"/>
<celldesigner:boxSize width="80.0" height="60.0"/>
<celldesigner:singleLine width="1.0"/>
<celldesigner:paint color="3fff0000" scheme="Color"/>
</celldesigner:briefView>
</celldesigner:speciesAlias>
<celldesigner:speciesAlias id="sa7" species="s74">
<celldesigner:activity>inactive</celldesigner:activity>
<celldesigner:bounds x="801.5" y="326.0" w="64.0" h="20.0"/>
<celldesigner:view state="usual"/>
<celldesigner:usualView>
<celldesigner:innerPosition x="0.0" y="0.0"/>
<celldesigner:boxSize width="64.0" height="20.0"/>
<celldesigner:singleLine width="1.0"/>
<celldesigner:paint color="ff61e0f6" scheme="Color"/>
</celldesigner:usualView>
<celldesigner:briefView>
<celldesigner:innerPosition x="0.0" y="0.0"/>
<celldesigner:boxSize width="80.0" height="60.0"/>
<celldesigner:singleLine width="1.0"/>
<celldesigner:paint color="3fff0000" scheme="Color"/>
</celldesigner:briefView>
</celldesigner:speciesAlias>
<celldesigner:speciesAlias id="sa8" species="s67">
<celldesigner:activity>inactive</celldesigner:activity>
<celldesigner:bounds x="1185.0" y="833.25" w="125.0" h="23.0"/>
<celldesigner:view state="usual"/>
<celldesigner:usualView>
<celldesigner:innerPosition x="0.0" y="0.0"/>
<celldesigner:boxSize width="125.0" height="23.0"/>
<celldesigner:singleLine width="1.0"/>
<celldesigner:paint color="ff61e0f6" scheme="Color"/>
</celldesigner:usualView>
<celldesigner:briefView>
<celldesigner:innerPosition x="0.0" y="0.0"/>
<celldesigner:boxSize width="80.0" height="60.0"/>
<celldesigner:singleLine width="1.0"/>
<celldesigner:paint color="3fff0000" scheme="Color"/>
</celldesigner:briefView>
</celldesigner:speciesAlias>
<celldesigner:speciesAlias id="sa9" species="s70" complexSpeciesAlias="csa7">
<celldesigner:activity>inactive</celldesigner:activity>
<celldesigner:bounds x="1336.0" y="822.5" w="55.0" h="23.0"/>
<celldesigner:view state="usual"/>
<celldesigner:usualView>
<celldesigner:innerPosition x="4.0" y="5.75"/>
<celldesigner:boxSize width="55.0" height="23.0"/>
<celldesigner:singleLine width="1.0"/>
<celldesigner:paint color="ff61e0f6" scheme="Color"/>
</celldesigner:usualView>
<celldesigner:briefView>
<celldesigner:innerPosition x="0.0" y="0.0"/>
<celldesigner:boxSize width="80.0" height="60.0"/>
<celldesigner:singleLine width="1.0"/>
<celldesigner:paint color="3fff0000" scheme="Color"/>
</celldesigner:briefView>
</celldesigner:speciesAlias>
<celldesigner:speciesAlias id="sa11" species="s3">
<celldesigner:activity>inactive</celldesigner:activity>
<celldesigner:bounds x="106.0" y="1090.25" w="51.0" h="23.0"/>
<celldesigner:view state="usual"/>
<celldesigner:usualView>
<celldesigner:innerPosition x="0.0" y="0.0"/>
<celldesigner:boxSize width="51.0" height="23.0"/>
<celldesigner:singleLine width="1.0"/>
<celldesigner:paint color="ff61e0f6" scheme="Color"/>
</celldesigner:usualView>
<celldesigner:briefView>
<celldesigner:innerPosition x="0.0" y="0.0"/>
<celldesigner:boxSize width="80.0" height="60.0"/>
<celldesigner:singleLine width="1.0"/>
<celldesigner:paint color="3fff0000" scheme="Color"/>
</celldesigner:briefView>
</celldesigner:speciesAlias>
<celldesigner:speciesAlias id="sa12" species="s4">
<celldesigner:activity>inactive</celldesigner:activity>
<celldesigner:bounds x="108.5" y="1158.5" w="46.0" h="23.0"/>
<celldesigner:view state="usual"/>
<celldesigner:usualView>
<celldesigner:innerPosition x="0.0" y="0.0"/>
<celldesigner:boxSize width="46.0" height="23.0"/>
<celldesigner:singleLine width="1.0"/>
<celldesigner:paint color="ff61e0f6" scheme="Color"/>
</celldesigner:usualView>
<celldesigner:briefView>
<celldesigner:innerPosition x="0.0" y="0.0"/>
<celldesigner:boxSize width="80.0" height="60.0"/>
<celldesigner:singleLine width="1.0"/>
<celldesigner:paint color="3fff0000" scheme="Color"/>
</celldesigner:briefView>
</celldesigner:speciesAlias>
<celldesigner:speciesAlias id="sa13" species="s5">
<celldesigner:activity>inactive</celldesigner:activity>
<celldesigner:bounds x="30.0" y="684.9375" w="46.0" h="23.0"/>
<celldesigner:view state="usual"/>
<celldesigner:usualView>
<celldesigner:innerPosition x="0.0" y="0.0"/>
<celldesigner:boxSize width="46.0" height="23.0"/>
<celldesigner:singleLine width="1.0"/>
<celldesigner:paint color="ff61e0f6" scheme="Color"/>
</celldesigner:usualView>
<celldesigner:briefView>
<celldesigner:innerPosition x="0.0" y="0.0"/>
<celldesigner:boxSize width="80.0" height="60.0"/>
<celldesigner:singleLine width="1.0"/>
<celldesigner:paint color="3fff0000" scheme="Color"/>
</celldesigner:briefView>
</celldesigner:speciesAlias>
<celldesigner:speciesAlias id="sa14" species="s6">
<celldesigner:activity>inactive</celldesigner:activity>
<celldesigner:bounds x="108.5" y="954.25" w="46.0" h="23.0"/>
<celldesigner:view state="usual"/>
<celldesigner:usualView>
<celldesigner:innerPosition x="0.0" y="0.0"/>
<celldesigner:boxSize width="46.0" height="23.0"/>
<celldesigner:singleLine width="1.0"/>
<celldesigner:paint color="ff61e0f6" scheme="Color"/>
</celldesigner:usualView>
<celldesigner:briefView>
<celldesigner:innerPosition x="0.0" y="0.0"/>
<celldesigner:boxSize width="80.0" height="60.0"/>
<celldesigner:singleLine width="1.0"/>
<celldesigner:paint color="3fff0000" scheme="Color"/>
</celldesigner:briefView>
</celldesigner:speciesAlias>
<celldesigner:speciesAlias id="sa15" species="s1">
<celldesigner:activity>inactive</celldesigner:activity>
<celldesigner:bounds x="108.5" y="1022.25" w="46.0" h="23.0"/>
<celldesigner:view state="usual"/>
<celldesigner:usualView>
<celldesigner:innerPosition x="0.0" y="0.0"/>
<celldesigner:boxSize width="46.0" height="23.0"/>
<celldesigner:singleLine width="1.0"/>
<celldesigner:paint color="ff61e0f6" scheme="Color"/>
</celldesigner:usualView>
<celldesigner:briefView>
<celldesigner:innerPosition x="0.0" y="0.0"/>
<celldesigner:boxSize width="80.0" height="60.0"/>
<celldesigner:singleLine width="1.0"/>
<celldesigner:paint color="3fff0000" scheme="Color"/>
</celldesigner:briefView>
</celldesigner:speciesAlias>
<celldesigner:speciesAlias id="sa16" species="s76">
<celldesigner:activity>inactive</celldesigner:activity>
<celldesigner:bounds x="1007.5" y="239.125" w="46.0" h="23.0"/>
<celldesigner:view state="usual"/>
<celldesigner:usualView>
<celldesigner:innerPosition x="0.0" y="0.0"/>
<celldesigner:boxSize width="46.0" height="23.0"/>
<celldesigner:singleLine width="1.0"/>
<celldesigner:paint color="ff61e0f6" scheme="Color"/>
</celldesigner:usualView>
<celldesigner:briefView>
<celldesigner:innerPosition x="0.0" y="0.0"/>
<celldesigner:boxSize width="80.0" height="60.0"/>
<celldesigner:singleLine width="1.0"/>
<celldesigner:paint color="3fff0000" scheme="Color"/>
</celldesigner:briefView>
</celldesigner:speciesAlias>
<celldesigner:speciesAlias id="sa17" species="s75">
<celldesigner:activity>inactive</celldesigner:activity>
<celldesigner:bounds x="914.5" y="239.125" w="46.0" h="23.0"/>
<celldesigner:view state="usual"/>
<celldesigner:usualView>
<celldesigner:innerPosition x="0.0" y="0.0"/>
<celldesigner:boxSize width="46.0" height="23.0"/>
<celldesigner:singleLine width="1.0"/>
<celldesigner:paint color="ff61e0f6" scheme="Color"/>
</celldesigner:usualView>
<celldesigner:briefView>
<celldesigner:innerPosition x="0.0" y="0.0"/>
<celldesigner:boxSize width="80.0" height="60.0"/>
<celldesigner:singleLine width="1.0"/>
<celldesigner:paint color="3fff0000" scheme="Color"/>
</celldesigner:briefView>
</celldesigner:speciesAlias>
<celldesigner:speciesAlias id="sa18" species="s10">
<celldesigner:activity>inactive</celldesigner:activity>
<celldesigner:bounds x="107.5" y="796.3125" w="48.0" h="23.0"/>
<celldesigner:view state="usual"/>
<celldesigner:usualView>
<celldesigner:innerPosition x="0.0" y="0.0"/>
<celldesigner:boxSize width="48.0" height="23.0"/>
<celldesigner:singleLine width="1.0"/>
<celldesigner:paint color="ff61e0f6" scheme="Color"/>
</celldesigner:usualView>
<celldesigner:briefView>
<celldesigner:innerPosition x="0.0" y="0.0"/>
<celldesigner:boxSize width="80.0" height="60.0"/>
<celldesigner:singleLine width="1.0"/>
<celldesigner:paint color="3fff0000" scheme="Color"/>
</celldesigner:briefView>
</celldesigner:speciesAlias>
<celldesigner:speciesAlias id="sa19" species="s11">
<celldesigner:activity>inactive</celldesigner:activity>
<celldesigner:bounds x="25.0" y="796.3125" w="56.0" h="23.0"/>
<celldesigner:view state="usual"/>
<celldesigner:usualView>
<celldesigner:innerPosition x="0.0" y="0.0"/>
<celldesigner:boxSize width="56.0" height="23.0"/>
<celldesigner:singleLine width="1.0"/>
<celldesigner:paint color="ff61e0f6" scheme="Color"/>
</celldesigner:usualView>
<celldesigner:briefView>
<celldesigner:innerPosition x="0.0" y="0.0"/>
<celldesigner:boxSize width="80.0" height="60.0"/>
<celldesigner:singleLine width="1.0"/>
<celldesigner:paint color="3fff0000" scheme="Color"/>
</celldesigner:briefView>
</celldesigner:speciesAlias>
<celldesigner:speciesAlias id="sa20" species="s12">
<celldesigner:activity>inactive</celldesigner:activity>
<celldesigner:bounds x="196.5" y="1089.5" w="72.0" h="24.0"/>
<celldesigner:view state="usual"/>
<celldesigner:usualView>
<celldesigner:innerPosition x="0.0" y="0.0"/>
<celldesigner:boxSize width="72.0" height="24.0"/>
<celldesigner:singleLine width="1.0"/>
<celldesigner:paint color="ff61e0f6" scheme="Color"/>
</celldesigner:usualView>
<celldesigner:briefView>
<celldesigner:innerPosition x="0.0" y="0.0"/>
<celldesigner:boxSize width="80.0" height="60.0"/>
<celldesigner:singleLine width="1.0"/>
<celldesigner:paint color="3fff0000" scheme="Color"/>
</celldesigner:briefView>
</celldesigner:speciesAlias>
<celldesigner:speciesAlias id="sa21" species="s16">
<celldesigner:activity>inactive</celldesigner:activity>
<celldesigner:bounds x="209.5" y="1158.5" w="46.0" h="23.0"/>
<celldesigner:view state="usual"/>
<celldesigner:usualView>
<celldesigner:innerPosition x="0.0" y="0.0"/>
<celldesigner:boxSize width="46.0" height="23.0"/>
<celldesigner:singleLine width="1.0"/>
<celldesigner:paint color="ff61e0f6" scheme="Color"/>
</celldesigner:usualView>
<celldesigner:briefView>
<celldesigner:innerPosition x="0.0" y="0.0"/>
<celldesigner:boxSize width="80.0" height="60.0"/>
<celldesigner:singleLine width="1.0"/>
<celldesigner:paint color="3fff0000" scheme="Color"/>
</celldesigner:briefView>
</celldesigner:speciesAlias>
<celldesigner:speciesAlias id="sa22" species="s17">
<celldesigner:activity>inactive</celldesigner:activity>
<celldesigner:bounds x="209.5" y="802.0625" w="46.0" h="23.0"/>
<celldesigner:view state="usual"/>
<celldesigner:usualView>
<celldesigner:innerPosition x="0.0" y="0.0"/>
<celldesigner:boxSize width="46.0" height="23.0"/>
<celldesigner:singleLine width="1.0"/>
<celldesigner:paint color="ff61e0f6" scheme="Color"/>
</celldesigner:usualView>
<celldesigner:briefView>
<celldesigner:innerPosition x="0.0" y="0.0"/>
<celldesigner:boxSize width="80.0" height="60.0"/>
<celldesigner:singleLine width="1.0"/>
<celldesigner:paint color="3fff0000" scheme="Color"/>
</celldesigner:briefView>
</celldesigner:speciesAlias>
<celldesigner:speciesAlias id="sa23" species="s18">
<celldesigner:activity>inactive</celldesigner:activity>
<celldesigner:bounds x="209.5" y="589.6875" w="46.0" h="23.0"/>
<celldesigner:view state="usual"/>
<celldesigner:usualView>
<celldesigner:innerPosition x="0.0" y="0.0"/>
<celldesigner:boxSize width="46.0" height="23.0"/>
<celldesigner:singleLine width="1.0"/>
<celldesigner:paint color="ff61e0f6" scheme="Color"/>
</celldesigner:usualView>
<celldesigner:briefView>
<celldesigner:innerPosition x="0.0" y="0.0"/>
<celldesigner:boxSize width="80.0" height="60.0"/>
<celldesigner:singleLine width="1.0"/>
<celldesigner:paint color="3fff0000" scheme="Color"/>
</celldesigner:briefView>
</celldesigner:speciesAlias>
<celldesigner:speciesAlias id="sa24" species="s1">
<celldesigner:activity>inactive</celldesigner:activity>
<celldesigner:bounds x="209.5" y="948.5" w="46.0" h="23.0"/>
<celldesigner:view state="usual"/>
<celldesigner:usualView>
<celldesigner:innerPosition x="0.0" y="0.0"/>
<celldesigner:boxSize width="46.0" height="23.0"/>
<celldesigner:singleLine width="1.0"/>
<celldesigner:paint color="ff61e0f6" scheme="Color"/>
</celldesigner:usualView>
<celldesigner:briefView>
<celldesigner:innerPosition x="0.0" y="0.0"/>
<celldesigner:boxSize width="80.0" height="60.0"/>
<celldesigner:singleLine width="1.0"/>
<celldesigner:paint color="3fff0000" scheme="Color"/>
</celldesigner:briefView>
</celldesigner:speciesAlias>
<celldesigner:speciesAlias id="sa25" species="s19">
<celldesigner:activity>inactive</celldesigner:activity>
<celldesigner:bounds x="209.5" y="1016.5" w="46.0" h="23.0"/>
<celldesigner:view state="usual"/>
<celldesigner:usualView>
<celldesigner:innerPosition x="0.0" y="0.0"/>
<celldesigner:boxSize width="46.0" height="23.0"/>
<celldesigner:singleLine width="1.0"/>
<celldesigner:paint color="ff61e0f6" scheme="Color"/>
</celldesigner:usualView>
<celldesigner:briefView>
<celldesigner:innerPosition x="0.0" y="0.0"/>
<celldesigner:boxSize width="80.0" height="60.0"/>
<celldesigner:singleLine width="1.0"/>
<celldesigner:paint color="3fff0000" scheme="Color"/>
</celldesigner:briefView>
</celldesigner:speciesAlias>
<celldesigner:speciesAlias id="sa26" species="s20">
<celldesigner:activity>inactive</celldesigner:activity>
<celldesigner:bounds x="209.5" y="657.6875" w="46.0" h="23.0"/>
<celldesigner:view state="usual"/>
<celldesigner:usualView>
<celldesigner:innerPosition x="0.0" y="0.0"/>
<celldesigner:boxSize width="46.0" height="23.0"/>
<celldesigner:singleLine width="1.0"/>
<celldesigner:paint color="ff61e0f6" scheme="Color"/>
</celldesigner:usualView>
<celldesigner:briefView>
<celldesigner:innerPosition x="0.0" y="0.0"/>
<celldesigner:boxSize width="80.0" height="60.0"/>
<celldesigner:singleLine width="1.0"/>
<celldesigner:paint color="3fff0000" scheme="Color"/>
</celldesigner:briefView>
</celldesigner:speciesAlias>
<celldesigner:speciesAlias id="sa27" species="s21">
<celldesigner:activity>inactive</celldesigner:activity>
<celldesigner:bounds x="298.5" y="1085.5" w="81.0" h="32.0"/>
<celldesigner:view state="usual"/>
<celldesigner:usualView>
<celldesigner:innerPosition x="0.0" y="0.0"/>
<celldesigner:boxSize width="81.0" height="32.0"/>
<celldesigner:singleLine width="1.0"/>
<celldesigner:paint color="ff61e0f6" scheme="Color"/>
</celldesigner:usualView>
<celldesigner:briefView>
<celldesigner:innerPosition x="0.0" y="0.0"/>
<celldesigner:boxSize width="80.0" height="60.0"/>
<celldesigner:singleLine width="1.0"/>
<celldesigner:paint color="3fff0000" scheme="Color"/>
</celldesigner:briefView>
</celldesigner:speciesAlias>
<celldesigner:speciesAlias id="sa28" species="s22">
<celldesigner:activity>inactive</celldesigner:activity>
<celldesigner:bounds x="316.0" y="660.5625" w="46.0" h="23.0"/>
<celldesigner:view state="usual"/>
<celldesigner:usualView>
<celldesigner:innerPosition x="0.0" y="0.0"/>
<celldesigner:boxSize width="46.0" height="23.0"/>
<celldesigner:singleLine width="1.0"/>
<celldesigner:paint color="ff61e0f6" scheme="Color"/>
</celldesigner:usualView>
<celldesigner:briefView>
<celldesigner:innerPosition x="0.0" y="0.0"/>
<celldesigner:boxSize width="80.0" height="60.0"/>
<celldesigner:singleLine width="1.0"/>
<celldesigner:paint color="3fff0000" scheme="Color"/>
</celldesigner:briefView>
</celldesigner:speciesAlias>
<celldesigner:speciesAlias id="sa29" species="s23">
<celldesigner:activity>inactive</celldesigner:activity>
<celldesigner:bounds x="316.0" y="191.625" w="46.0" h="23.0"/>
<celldesigner:view state="usual"/>
<celldesigner:usualView>
<celldesigner:innerPosition x="0.0" y="0.0"/>
<celldesigner:boxSize width="46.0" height="23.0"/>
<celldesigner:singleLine width="1.0"/>
<celldesigner:paint color="ff61e0f6" scheme="Color"/>
</celldesigner:usualView>
<celldesigner:briefView>
<celldesigner:innerPosition x="0.0" y="0.0"/>
<celldesigner:boxSize width="80.0" height="60.0"/>
<celldesigner:singleLine width="1.0"/>
<celldesigner:paint color="3fff0000" scheme="Color"/>
</celldesigner:briefView>
</celldesigner:speciesAlias>
<celldesigner:speciesAlias id="sa30" species="s24">
<celldesigner:activity>inactive</celldesigner:activity>
<celldesigner:bounds x="316.0" y="954.25" w="46.0" h="23.0"/>
<celldesigner:view state="usual"/>
<celldesigner:usualView>
<celldesigner:innerPosition x="0.0" y="0.0"/>
<celldesigner:boxSize width="46.0" height="23.0"/>
<celldesigner:singleLine width="1.0"/>
<celldesigner:paint color="ff61e0f6" scheme="Color"/>
</celldesigner:usualView>
<celldesigner:briefView>
<celldesigner:innerPosition x="0.0" y="0.0"/>
<celldesigner:boxSize width="80.0" height="60.0"/>
<celldesigner:singleLine width="1.0"/>
<celldesigner:paint color="3fff0000" scheme="Color"/>
</celldesigner:briefView>
</celldesigner:speciesAlias>
<celldesigner:speciesAlias id="sa31" species="s25">
<celldesigner:activity>inactive</celldesigner:activity>
<celldesigner:bounds x="316.0" y="589.6875" w="46.0" h="23.0"/>
<celldesigner:view state="usual"/>
<celldesigner:usualView>
<celldesigner:innerPosition x="0.0" y="0.0"/>
<celldesigner:boxSize width="46.0" height="23.0"/>
<celldesigner:singleLine width="1.0"/>
<celldesigner:paint color="ff61e0f6" scheme="Color"/>
</celldesigner:usualView>
<celldesigner:briefView>
<celldesigner:innerPosition x="0.0" y="0.0"/>
<celldesigner:boxSize width="80.0" height="60.0"/>
<celldesigner:singleLine width="1.0"/>
<celldesigner:paint color="3fff0000" scheme="Color"/>
</celldesigner:briefView>
</celldesigner:speciesAlias>
<celldesigner:speciesAlias id="sa32" species="s26">
<celldesigner:activity>inactive</celldesigner:activity>
<celldesigner:bounds x="316.0" y="521.6875" w="46.0" h="23.0"/>
<celldesigner:view state="usual"/>
<celldesigner:usualView>
<celldesigner:innerPosition x="0.0" y="0.0"/>
<celldesigner:boxSize width="46.0" height="23.0"/>
<celldesigner:singleLine width="1.0"/>
<celldesigner:paint color="ff61e0f6" scheme="Color"/>
</celldesigner:usualView>
<celldesigner:briefView>
<celldesigner:innerPosition x="0.0" y="0.0"/>
<celldesigner:boxSize width="80.0" height="60.0"/>
<celldesigner:singleLine width="1.0"/>
<celldesigner:paint color="3fff0000" scheme="Color"/>
</celldesigner:briefView>
</celldesigner:speciesAlias>
<celldesigner:speciesAlias id="sa33" species="s27">
<celldesigner:activity>inactive</celldesigner:activity>
<celldesigner:bounds x="316.0" y="259.625" w="46.0" h="23.0"/>
<celldesigner:view state="usual"/>
<celldesigner:usualView>
<celldesigner:innerPosition x="0.0" y="0.0"/>
<celldesigner:boxSize width="46.0" height="23.0"/>
<celldesigner:singleLine width="1.0"/>
<celldesigner:paint color="ff61e0f6" scheme="Color"/>
</celldesigner:usualView>
<celldesigner:briefView>
<celldesigner:innerPosition x="0.0" y="0.0"/>
<celldesigner:boxSize width="80.0" height="60.0"/>
<celldesigner:singleLine width="1.0"/>
<celldesigner:paint color="3fff0000" scheme="Color"/>
</celldesigner:briefView>
</celldesigner:speciesAlias>
<celldesigner:speciesAlias id="sa34" species="s28">
<celldesigner:activity>inactive</celldesigner:activity>
<celldesigner:bounds x="316.0" y="327.625" w="46.0" h="23.0"/>
<celldesigner:view state="usual"/>
<celldesigner:usualView>
<celldesigner:innerPosition x="0.0" y="0.0"/>
<celldesigner:boxSize width="46.0" height="23.0"/>
<celldesigner:singleLine width="1.0"/>
<celldesigner:paint color="ff61e0f6" scheme="Color"/>
</celldesigner:usualView>
<celldesigner:briefView>
<celldesigner:innerPosition x="0.0" y="0.0"/>
<celldesigner:boxSize width="80.0" height="60.0"/>
<celldesigner:singleLine width="1.0"/>
<celldesigner:paint color="3fff0000" scheme="Color"/>
</celldesigner:briefView>
</celldesigner:speciesAlias>
<celldesigner:speciesAlias id="sa35" species="s29">
<celldesigner:activity>inactive</celldesigner:activity>
<celldesigner:bounds x="404.5" y="177.625" w="60.0" h="22.0"/>
<celldesigner:view state="usual"/>
<celldesigner:usualView>
<celldesigner:innerPosition x="0.0" y="0.0"/>
<celldesigner:boxSize width="60.0" height="22.0"/>
<celldesigner:singleLine width="1.0"/>
<celldesigner:paint color="ff61e0f6" scheme="Color"/>
</celldesigner:usualView>
<celldesigner:briefView>
<celldesigner:innerPosition x="0.0" y="0.0"/>
<celldesigner:boxSize width="80.0" height="60.0"/>
<celldesigner:singleLine width="1.0"/>
<celldesigner:paint color="3fff0000" scheme="Color"/>
</celldesigner:briefView>
</celldesigner:speciesAlias>
<celldesigner:speciesAlias id="sa36" species="s30">
<celldesigner:activity>inactive</celldesigner:activity>
<celldesigner:bounds x="408.0" y="796.3125" w="53.0" h="23.0"/>
<celldesigner:view state="usual"/>
<celldesigner:usualView>
<celldesigner:innerPosition x="0.0" y="0.0"/>
<celldesigner:boxSize width="53.0" height="23.0"/>
<celldesigner:singleLine width="1.0"/>
<celldesigner:paint color="ff61e0f6" scheme="Color"/>
</celldesigner:usualView>
<celldesigner:briefView>
<celldesigner:innerPosition x="0.0" y="0.0"/>
<celldesigner:boxSize width="80.0" height="60.0"/>
<celldesigner:singleLine width="1.0"/>
<celldesigner:paint color="3fff0000" scheme="Color"/>
</celldesigner:briefView>
</celldesigner:speciesAlias>
<celldesigner:speciesAlias id="sa37" species="s31">
<celldesigner:activity>inactive</celldesigner:activity>
<celldesigner:bounds x="411.5" y="954.25" w="46.0" h="23.0"/>
<celldesigner:view state="usual"/>
<celldesigner:usualView>
<celldesigner:innerPosition x="0.0" y="0.0"/>
<celldesigner:boxSize width="46.0" height="23.0"/>
<celldesigner:singleLine width="1.0"/>
<celldesigner:paint color="ff61e0f6" scheme="Color"/>
</celldesigner:usualView>
<celldesigner:briefView>
<celldesigner:innerPosition x="0.0" y="0.0"/>
<celldesigner:boxSize width="80.0" height="60.0"/>
<celldesigner:singleLine width="1.0"/>
<celldesigner:paint color="3fff0000" scheme="Color"/>
</celldesigner:briefView>
</celldesigner:speciesAlias>
<celldesigner:speciesAlias id="sa38" species="s32">
<celldesigner:activity>inactive</celldesigner:activity>
<celldesigner:bounds x="411.5" y="327.625" w="46.0" h="23.0"/>
<celldesigner:view state="usual"/>
<celldesigner:usualView>
<celldesigner:innerPosition x="0.0" y="0.0"/>
<celldesigner:boxSize width="46.0" height="23.0"/>
<celldesigner:singleLine width="1.0"/>
<celldesigner:paint color="ff61e0f6" scheme="Color"/>
</celldesigner:usualView>
<celldesigner:briefView>
<celldesigner:innerPosition x="0.0" y="0.0"/>
<celldesigner:boxSize width="80.0" height="60.0"/>
<celldesigner:singleLine width="1.0"/>
<celldesigner:paint color="3fff0000" scheme="Color"/>
</celldesigner:briefView>
</celldesigner:speciesAlias>
<celldesigner:speciesAlias id="sa39" species="s33">
<celldesigner:activity>inactive</celldesigner:activity>
<celldesigner:bounds x="411.5" y="259.625" w="46.0" h="23.0"/>
<celldesigner:view state="usual"/>
<celldesigner:usualView>
<celldesigner:innerPosition x="0.0" y="0.0"/>
<celldesigner:boxSize width="46.0" height="23.0"/>
<celldesigner:singleLine width="1.0"/>
<celldesigner:paint color="ff61e0f6" scheme="Color"/>
</celldesigner:usualView>
<celldesigner:briefView>
<celldesigner:innerPosition x="0.0" y="0.0"/>
<celldesigner:boxSize width="80.0" height="60.0"/>
<celldesigner:singleLine width="1.0"/>
<celldesigner:paint color="3fff0000" scheme="Color"/>
</celldesigner:briefView>
</celldesigner:speciesAlias>
<celldesigner:speciesAlias id="sa40" species="s34">
<celldesigner:activity>inactive</celldesigner:activity>
<celldesigner:bounds x="406.0" y="522.1875" w="57.0" h="22.0"/>
<celldesigner:view state="usual"/>
<celldesigner:usualView>
<celldesigner:innerPosition x="0.0" y="0.0"/>
<celldesigner:boxSize width="57.0" height="22.0"/>
<celldesigner:singleLine width="1.0"/>
<celldesigner:paint color="ff61e0f6" scheme="Color"/>
</celldesigner:usualView>
<celldesigner:briefView>
<celldesigner:innerPosition x="0.0" y="0.0"/>
<celldesigner:boxSize width="80.0" height="60.0"/>
<celldesigner:singleLine width="1.0"/>
<celldesigner:paint color="3fff0000" scheme="Color"/>
</celldesigner:briefView>
</celldesigner:speciesAlias>
<celldesigner:speciesAlias id="sa41" species="s41">
<celldesigner:activity>inactive</celldesigner:activity>
<celldesigner:bounds x="572.0" y="739.125" w="46.0" h="23.0"/>
<celldesigner:view state="usual"/>
<celldesigner:usualView>
<celldesigner:innerPosition x="0.0" y="0.0"/>
<celldesigner:boxSize width="46.0" height="23.0"/>
<celldesigner:singleLine width="1.0"/>
<celldesigner:paint color="ff61e0f6" scheme="Color"/>
</celldesigner:usualView>
<celldesigner:briefView>
<celldesigner:innerPosition x="0.0" y="0.0"/>
<celldesigner:boxSize width="80.0" height="60.0"/>
<celldesigner:singleLine width="1.0"/>
<celldesigner:paint color="3fff0000" scheme="Color"/>
</celldesigner:briefView>
</celldesigner:speciesAlias>
<celldesigner:speciesAlias id="sa42" species="s42">
<celldesigner:activity>inactive</celldesigner:activity>
<celldesigner:bounds x="572.0" y="671.125" w="46.0" h="23.0"/>
<celldesigner:view state="usual"/>
<celldesigner:usualView>
<celldesigner:innerPosition x="0.0" y="0.0"/>
<celldesigner:boxSize width="46.0" height="23.0"/>
<celldesigner:singleLine width="1.0"/>
<celldesigner:paint color="ff61e0f6" scheme="Color"/>
</celldesigner:usualView>
<celldesigner:briefView>
<celldesigner:innerPosition x="0.0" y="0.0"/>
<celldesigner:boxSize width="80.0" height="60.0"/>
<celldesigner:singleLine width="1.0"/>
<celldesigner:paint color="3fff0000" scheme="Color"/>
</celldesigner:briefView>
</celldesigner:speciesAlias>
<celldesigner:speciesAlias id="sa44" species="s44">
<celldesigner:activity>inactive</celldesigner:activity>
<celldesigner:bounds x="564.5" y="213.125" w="61.0" h="22.0"/>
<celldesigner:view state="usual"/>
<celldesigner:usualView>
<celldesigner:innerPosition x="0.0" y="0.0"/>
<celldesigner:boxSize width="61.0" height="22.0"/>
<celldesigner:singleLine width="1.0"/>
<celldesigner:paint color="ff61e0f6" scheme="Color"/>
</celldesigner:usualView>
<celldesigner:briefView>
<celldesigner:innerPosition x="0.0" y="0.0"/>
<celldesigner:boxSize width="80.0" height="60.0"/>
<celldesigner:singleLine width="1.0"/>
<celldesigner:paint color="3fff0000" scheme="Color"/>
</celldesigner:briefView>
</celldesigner:speciesAlias>
<celldesigner:speciesAlias id="sa45" species="s16">
<celldesigner:activity>inactive</celldesigner:activity>
<celldesigner:bounds x="572.0" y="948.5" w="46.0" h="23.0"/>
<celldesigner:view state="usual"/>
<celldesigner:usualView>
<celldesigner:innerPosition x="0.0" y="0.0"/>
<celldesigner:boxSize width="46.0" height="23.0"/>
<celldesigner:singleLine width="1.0"/>
<celldesigner:paint color="ff61e0f6" scheme="Color"/>
</celldesigner:usualView>
<celldesigner:briefView>
<celldesigner:innerPosition x="0.0" y="0.0"/>
<celldesigner:boxSize width="80.0" height="60.0"/>
<celldesigner:singleLine width="1.0"/>
<celldesigner:paint color="3fff0000" scheme="Color"/>
</celldesigner:briefView>
</celldesigner:speciesAlias>
<celldesigner:speciesAlias id="sa46" species="s45">
<celldesigner:activity>inactive</celldesigner:activity>
<celldesigner:bounds x="572.0" y="280.125" w="46.0" h="23.0"/>
<celldesigner:view state="usual"/>
<celldesigner:usualView>
<celldesigner:innerPosition x="0.0" y="0.0"/>
<celldesigner:boxSize width="46.0" height="23.0"/>
<celldesigner:singleLine width="1.0"/>
<celldesigner:paint color="ff61e0f6" scheme="Color"/>
</celldesigner:usualView>
<celldesigner:briefView>
<celldesigner:innerPosition x="0.0" y="0.0"/>
<celldesigner:boxSize width="80.0" height="60.0"/>
<celldesigner:singleLine width="1.0"/>
<celldesigner:paint color="3fff0000" scheme="Color"/>
</celldesigner:briefView>
</celldesigner:speciesAlias>
<celldesigner:speciesAlias id="sa47" species="s46">
<celldesigner:activity>inactive</celldesigner:activity>
<celldesigner:bounds x="572.0" y="535.125" w="46.0" h="23.0"/>
<celldesigner:view state="usual"/>
<celldesigner:usualView>
<celldesigner:innerPosition x="0.0" y="0.0"/>
<celldesigner:boxSize width="46.0" height="23.0"/>
<celldesigner:singleLine width="1.0"/>
<celldesigner:paint color="ff61e0f6" scheme="Color"/>
</celldesigner:usualView>
<celldesigner:briefView>
<celldesigner:innerPosition x="0.0" y="0.0"/>
<celldesigner:boxSize width="80.0" height="60.0"/>
<celldesigner:singleLine width="1.0"/>
<celldesigner:paint color="3fff0000" scheme="Color"/>
</celldesigner:briefView>
</celldesigner:speciesAlias>
<celldesigner:speciesAlias id="sa48" species="s47">
<celldesigner:activity>inactive</celldesigner:activity>
<celldesigner:bounds x="572.0" y="603.125" w="46.0" h="23.0"/>
<celldesigner:view state="usual"/>
<celldesigner:usualView>
<celldesigner:innerPosition x="0.0" y="0.0"/>
<celldesigner:boxSize width="46.0" height="23.0"/>
<celldesigner:singleLine width="1.0"/>
<celldesigner:paint color="ff61e0f6" scheme="Color"/>
</celldesigner:usualView>
<celldesigner:briefView>
<celldesigner:innerPosition x="0.0" y="0.0"/>
<celldesigner:boxSize width="80.0" height="60.0"/>
<celldesigner:singleLine width="1.0"/>
<celldesigner:paint color="3fff0000" scheme="Color"/>
</celldesigner:briefView>
</celldesigner:speciesAlias>
<celldesigner:speciesAlias id="sa49" species="s55">
<celldesigner:activity>inactive</celldesigner:activity>
<celldesigner:bounds x="697.5" y="392.5" w="73.0" h="23.0"/>
<celldesigner:view state="usual"/>
<celldesigner:usualView>
<celldesigner:innerPosition x="0.0" y="0.0"/>
<celldesigner:boxSize width="73.0" height="23.0"/>
<celldesigner:singleLine width="1.0"/>
<celldesigner:paint color="ff61e0f6" scheme="Color"/>
</celldesigner:usualView>
<celldesigner:briefView>
<celldesigner:innerPosition x="0.0" y="0.0"/>
<celldesigner:boxSize width="80.0" height="60.0"/>
<celldesigner:singleLine width="1.0"/>
<celldesigner:paint color="3fff0000" scheme="Color"/>
</celldesigner:briefView>
</celldesigner:speciesAlias>
<celldesigner:speciesAlias id="sa50" species="s56">
<celldesigner:activity>inactive</celldesigner:activity>
<celldesigner:bounds x="696.5" y="324.5" w="75.0" h="23.0"/>
<celldesigner:view state="usual"/>
<celldesigner:usualView>
<celldesigner:innerPosition x="0.0" y="0.0"/>
<celldesigner:boxSize width="75.0" height="23.0"/>
<celldesigner:singleLine width="1.0"/>
<celldesigner:paint color="ff61e0f6" scheme="Color"/>
</celldesigner:usualView>
<celldesigner:briefView>
<celldesigner:innerPosition x="0.0" y="0.0"/>
<celldesigner:boxSize width="80.0" height="60.0"/>
<celldesigner:singleLine width="1.0"/>
<celldesigner:paint color="3fff0000" scheme="Color"/>
</celldesigner:briefView>
</celldesigner:speciesAlias>
<celldesigner:speciesAlias id="sa51" species="s57">
<celldesigner:activity>inactive</celldesigner:activity>
<celldesigner:bounds x="711.0" y="907.0" w="46.0" h="23.0"/>
<celldesigner:view state="usual"/>
<celldesigner:usualView>
<celldesigner:innerPosition x="0.0" y="0.0"/>
<celldesigner:boxSize width="46.0" height="23.0"/>
<celldesigner:singleLine width="1.0"/>
<celldesigner:paint color="ff61e0f6" scheme="Color"/>
</celldesigner:usualView>
<celldesigner:briefView>
<celldesigner:innerPosition x="0.0" y="0.0"/>
<celldesigner:boxSize width="80.0" height="60.0"/>
<celldesigner:singleLine width="1.0"/>
<celldesigner:paint color="3fff0000" scheme="Color"/>
</celldesigner:briefView>
</celldesigner:speciesAlias>
<celldesigner:speciesAlias id="sa52" species="s58">
<celldesigner:activity>inactive</celldesigner:activity>
<celldesigner:bounds x="711.0" y="605.0" w="46.0" h="23.0"/>
<celldesigner:view state="usual"/>
<celldesigner:usualView>
<celldesigner:innerPosition x="0.0" y="0.0"/>
<celldesigner:boxSize width="46.0" height="23.0"/>
<celldesigner:singleLine width="1.0"/>
<celldesigner:paint color="ff61e0f6" scheme="Color"/>
</celldesigner:usualView>
<celldesigner:briefView>
<celldesigner:innerPosition x="0.0" y="0.0"/>
<celldesigner:boxSize width="80.0" height="60.0"/>
<celldesigner:singleLine width="1.0"/>
<celldesigner:paint color="3fff0000" scheme="Color"/>
</celldesigner:briefView>
</celldesigner:speciesAlias>
<celldesigner:speciesAlias id="sa53" species="s59">
<celldesigner:activity>inactive</celldesigner:activity>
<celldesigner:bounds x="711.0" y="537.0" w="46.0" h="23.0"/>
<celldesigner:view state="usual"/>
<celldesigner:usualView>
<celldesigner:innerPosition x="0.0" y="0.0"/>
<celldesigner:boxSize width="46.0" height="23.0"/>
<celldesigner:singleLine width="1.0"/>
<celldesigner:paint color="ff61e0f6" scheme="Color"/>
</celldesigner:usualView>
<celldesigner:briefView>
<celldesigner:innerPosition x="0.0" y="0.0"/>
<celldesigner:boxSize width="80.0" height="60.0"/>
<celldesigner:singleLine width="1.0"/>
<celldesigner:paint color="3fff0000" scheme="Color"/>
</celldesigner:briefView>
</celldesigner:speciesAlias>
<celldesigner:speciesAlias id="sa54" species="s60">
<celldesigner:activity>inactive</celldesigner:activity>
<celldesigner:bounds x="711.0" y="688.0" w="46.0" h="23.0"/>
<celldesigner:view state="usual"/>
<celldesigner:usualView>
<celldesigner:innerPosition x="0.0" y="0.0"/>
<celldesigner:boxSize width="46.0" height="23.0"/>
<celldesigner:singleLine width="1.0"/>
<celldesigner:paint color="ff61e0f6" scheme="Color"/>
</celldesigner:usualView>
<celldesigner:briefView>
<celldesigner:innerPosition x="0.0" y="0.0"/>
<celldesigner:boxSize width="80.0" height="60.0"/>
<celldesigner:singleLine width="1.0"/>
<celldesigner:paint color="3fff0000" scheme="Color"/>
</celldesigner:briefView>
</celldesigner:speciesAlias>
<celldesigner:speciesAlias id="sa55" species="s61">
<celldesigner:activity>inactive</celldesigner:activity>
<celldesigner:bounds x="711.0" y="771.0" w="46.0" h="23.0"/>
<celldesigner:view state="usual"/>
<celldesigner:usualView>
<celldesigner:innerPosition x="0.0" y="0.0"/>
<celldesigner:boxSize width="46.0" height="23.0"/>
<celldesigner:singleLine width="1.0"/>
<celldesigner:paint color="ff61e0f6" scheme="Color"/>
</celldesigner:usualView>
<celldesigner:briefView>
<celldesigner:innerPosition x="0.0" y="0.0"/>
<celldesigner:boxSize width="80.0" height="60.0"/>
<celldesigner:singleLine width="1.0"/>
<celldesigner:paint color="3fff0000" scheme="Color"/>
</celldesigner:briefView>
</celldesigner:speciesAlias>
<celldesigner:speciesAlias id="sa56" species="s62">
<celldesigner:activity>inactive</celldesigner:activity>
<celldesigner:bounds x="711.0" y="839.0" w="46.0" h="23.0"/>
<celldesigner:view state="usual"/>
<celldesigner:usualView>
<celldesigner:innerPosition x="0.0" y="0.0"/>
<celldesigner:boxSize width="46.0" height="23.0"/>
<celldesigner:singleLine width="1.0"/>
<celldesigner:paint color="ff61e0f6" scheme="Color"/>
</celldesigner:usualView>
<celldesigner:briefView>
<celldesigner:innerPosition x="0.0" y="0.0"/>
<celldesigner:boxSize width="80.0" height="60.0"/>
<celldesigner:singleLine width="1.0"/>
<celldesigner:paint color="3fff0000" scheme="Color"/>
</celldesigner:briefView>
</celldesigner:speciesAlias>
<celldesigner:speciesAlias id="sa57" species="s63">
<celldesigner:activity>inactive</celldesigner:activity>
<celldesigner:bounds x="810.5" y="765.25" w="46.0" h="23.0"/>
<celldesigner:view state="usual"/>
<celldesigner:usualView>
<celldesigner:innerPosition x="0.0" y="0.0"/>
<celldesigner:boxSize width="46.0" height="23.0"/>
<celldesigner:singleLine width="1.0"/>
<celldesigner:paint color="ff61e0f6" scheme="Color"/>
</celldesigner:usualView>
<celldesigner:briefView>
<celldesigner:innerPosition x="0.0" y="0.0"/>
<celldesigner:boxSize width="80.0" height="60.0"/>
<celldesigner:singleLine width="1.0"/>
<celldesigner:paint color="3fff0000" scheme="Color"/>
</celldesigner:briefView>
</celldesigner:speciesAlias>
<celldesigner:speciesAlias id="sa58" species="s73">
<celldesigner:activity>inactive</celldesigner:activity>
<celldesigner:bounds x="1527.5" y="933.0" w="52.0" h="36.0"/>
<celldesigner:view state="usual"/>
<celldesigner:usualView>
<celldesigner:innerPosition x="0.0" y="0.0"/>
<celldesigner:boxSize width="52.0" height="36.0"/>
<celldesigner:singleLine width="1.0"/>
<celldesigner:paint color="ff61e0f6" scheme="Color"/>
</celldesigner:usualView>
<celldesigner:briefView>
<celldesigner:innerPosition x="0.0" y="0.0"/>
<celldesigner:boxSize width="80.0" height="60.0"/>
<celldesigner:singleLine width="1.0"/>
<celldesigner:paint color="3fff0000" scheme="Color"/>
</celldesigner:briefView>
</celldesigner:speciesAlias>
<celldesigner:speciesAlias id="sa59" species="s64">
<celldesigner:activity>inactive</celldesigner:activity>
<celldesigner:bounds x="914.5" y="833.25" w="46.0" h="23.0"/>
<celldesigner:view state="usual"/>
<celldesigner:usualView>
<celldesigner:innerPosition x="0.0" y="0.0"/>
<celldesigner:boxSize width="46.0" height="23.0"/>
<celldesigner:singleLine width="1.0"/>
<celldesigner:paint color="ff61e0f6" scheme="Color"/>
</celldesigner:usualView>
<celldesigner:briefView>
<celldesigner:innerPosition x="0.0" y="0.0"/>
<celldesigner:boxSize width="80.0" height="60.0"/>
<celldesigner:singleLine width="1.0"/>
<celldesigner:paint color="3fff0000" scheme="Color"/>
</celldesigner:briefView>
</celldesigner:speciesAlias>
<celldesigner:speciesAlias id="sa60" species="s65">
<celldesigner:activity>inactive</celldesigner:activity>
<celldesigner:bounds x="989.5" y="833.75" w="82.0" h="22.0"/>
<celldesigner:view state="usual"/>
<celldesigner:usualView>
<celldesigner:innerPosition x="0.0" y="0.0"/>
<celldesigner:boxSize width="82.0" height="22.0"/>
<celldesigner:singleLine width="1.0"/>
<celldesigner:paint color="ff61e0f6" scheme="Color"/>
</celldesigner:usualView>
<celldesigner:briefView>
<celldesigner:innerPosition x="0.0" y="0.0"/>
<celldesigner:boxSize width="80.0" height="60.0"/>
<celldesigner:singleLine width="1.0"/>
<celldesigner:paint color="3fff0000" scheme="Color"/>
</celldesigner:briefView>
</celldesigner:speciesAlias>
<celldesigner:speciesAlias id="sa61" species="s66">
<celldesigner:activity>inactive</celldesigner:activity>
<celldesigner:bounds x="1101.5" y="833.25" w="46.0" h="23.0"/>
<celldesigner:view state="usual"/>
<celldesigner:usualView>
<celldesigner:innerPosition x="0.0" y="0.0"/>
<celldesigner:boxSize width="46.0" height="23.0"/>
<celldesigner:singleLine width="1.0"/>
<celldesigner:paint color="ff61e0f6" scheme="Color"/>
</celldesigner:usualView>
<celldesigner:briefView>
<celldesigner:innerPosition x="0.0" y="0.0"/>
<celldesigner:boxSize width="80.0" height="60.0"/>
<celldesigner:singleLine width="1.0"/>
<celldesigner:paint color="3fff0000" scheme="Color"/>
</celldesigner:briefView>
</celldesigner:speciesAlias>
<celldesigner:speciesAlias id="sa62" species="s8" complexSpeciesAlias="csa1">
<celldesigner:activity>inactive</celldesigner:activity>
<celldesigner:bounds x="109.0" y="697.4375" w="46.0" h="23.0"/>
<celldesigner:view state="usual"/>
<celldesigner:usualView>
<celldesigner:innerPosition x="5.0" y="29.5"/>
<celldesigner:boxSize width="46.0" height="23.0"/>
<celldesigner:singleLine width="1.0"/>
<celldesigner:paint color="ff61e0f6" scheme="Color"/>
</celldesigner:usualView>
<celldesigner:briefView>
<celldesigner:innerPosition x="0.0" y="0.0"/>
<celldesigner:boxSize width="80.0" height="60.0"/>
<celldesigner:singleLine width="1.0"/>
<celldesigner:paint color="3fff0000" scheme="Color"/>
</celldesigner:briefView>
</celldesigner:speciesAlias>
<celldesigner:speciesAlias id="sa63" species="s9" complexSpeciesAlias="csa1">
<celldesigner:activity>inactive</celldesigner:activity>
<celldesigner:bounds x="109.0" y="673.4375" w="46.0" h="23.0"/>
<celldesigner:view state="usual"/>
<celldesigner:usualView>
<celldesigner:innerPosition x="5.0" y="5.5"/>
<celldesigner:boxSize width="46.0" height="23.0"/>
<celldesigner:singleLine width="1.0"/>
<celldesigner:paint color="ff61e0f6" scheme="Color"/>
</celldesigner:usualView>
<celldesigner:briefView>
<celldesigner:innerPosition x="0.0" y="0.0"/>
<celldesigner:boxSize width="80.0" height="60.0"/>
<celldesigner:singleLine width="1.0"/>
<celldesigner:paint color="3fff0000" scheme="Color"/>
</celldesigner:briefView>
</celldesigner:speciesAlias>
<celldesigner:speciesAlias id="sa64" species="s14" complexSpeciesAlias="csa2">
<celldesigner:activity>inactive</celldesigner:activity>
<celldesigner:bounds x="210.0" y="194.125" w="46.0" h="23.0"/>
<celldesigner:view state="usual"/>
<celldesigner:usualView>
<celldesigner:innerPosition x="6.0" y="5.5"/>
<celldesigner:boxSize width="46.0" height="23.0"/>
<celldesigner:singleLine width="1.0"/>
<celldesigner:paint color="ff61e0f6" scheme="Color"/>
</celldesigner:usualView>
<celldesigner:briefView>
<celldesigner:innerPosition x="0.0" y="0.0"/>
<celldesigner:boxSize width="80.0" height="60.0"/>
<celldesigner:singleLine width="1.0"/>
<celldesigner:paint color="3fff0000" scheme="Color"/>
</celldesigner:briefView>
</celldesigner:speciesAlias>
<celldesigner:speciesAlias id="sa65" species="s15" complexSpeciesAlias="csa2">
<celldesigner:activity>inactive</celldesigner:activity>
<celldesigner:bounds x="210.0" y="218.125" w="46.0" h="23.0"/>
<celldesigner:view state="usual"/>
<celldesigner:usualView>
<celldesigner:innerPosition x="6.0" y="29.5"/>
<celldesigner:boxSize width="46.0" height="23.0"/>
<celldesigner:singleLine width="1.0"/>
<celldesigner:paint color="ff61e0f6" scheme="Color"/>
</celldesigner:usualView>
<celldesigner:briefView>
<celldesigner:innerPosition x="0.0" y="0.0"/>
<celldesigner:boxSize width="80.0" height="60.0"/>
<celldesigner:singleLine width="1.0"/>
<celldesigner:paint color="3fff0000" scheme="Color"/>
</celldesigner:briefView>
</celldesigner:speciesAlias>
<celldesigner:speciesAlias id="sa66" species="s36" complexSpeciesAlias="csa3">
<celldesigner:activity>inactive</celldesigner:activity>
<celldesigner:bounds x="412.0" y="701.8125" w="46.0" h="23.0"/>
<celldesigner:view state="usual"/>
<celldesigner:usualView>
<celldesigner:innerPosition x="5.0" y="5.5"/>
<celldesigner:boxSize width="46.0" height="23.0"/>
<celldesigner:singleLine width="1.0"/>
<celldesigner:paint color="ff61e0f6" scheme="Color"/>
</celldesigner:usualView>
<celldesigner:briefView>
<celldesigner:innerPosition x="0.0" y="0.0"/>
<celldesigner:boxSize width="80.0" height="60.0"/>
<celldesigner:singleLine width="1.0"/>
<celldesigner:paint color="3fff0000" scheme="Color"/>
</celldesigner:briefView>
</celldesigner:speciesAlias>
<celldesigner:speciesAlias id="sa67" species="s37" complexSpeciesAlias="csa3">
<celldesigner:activity>inactive</celldesigner:activity>
<celldesigner:bounds x="411.0" y="725.8125" w="46.0" h="23.0"/>
<celldesigner:view state="usual"/>
<celldesigner:usualView>
<celldesigner:innerPosition x="4.0" y="29.5"/>
<celldesigner:boxSize width="46.0" height="23.0"/>
<celldesigner:singleLine width="1.0"/>
<celldesigner:paint color="ff61e0f6" scheme="Color"/>
</celldesigner:usualView>
<celldesigner:briefView>
<celldesigner:innerPosition x="0.0" y="0.0"/>
<celldesigner:boxSize width="80.0" height="60.0"/>
<celldesigner:singleLine width="1.0"/>
<celldesigner:paint color="3fff0000" scheme="Color"/>
</celldesigner:briefView>
</celldesigner:speciesAlias>
<celldesigner:speciesAlias id="sa68" species="s39" complexSpeciesAlias="csa4">
<celldesigner:activity>inactive</celldesigner:activity>
<celldesigner:bounds x="412.0" y="441.125" w="46.0" h="23.0"/>
<celldesigner:view state="usual"/>
<celldesigner:usualView>
<celldesigner:innerPosition x="5.0" y="30.5"/>
<celldesigner:boxSize width="46.0" height="23.0"/>
<celldesigner:singleLine width="1.0"/>
<celldesigner:paint color="ff61e0f6" scheme="Color"/>
</celldesigner:usualView>
<celldesigner:briefView>
<celldesigner:innerPosition x="0.0" y="0.0"/>
<celldesigner:boxSize width="80.0" height="60.0"/>
<celldesigner:singleLine width="1.0"/>
<celldesigner:paint color="3fff0000" scheme="Color"/>
</celldesigner:briefView>
</celldesigner:speciesAlias>
<celldesigner:speciesAlias id="sa69" species="s40" complexSpeciesAlias="csa4">
<celldesigner:activity>inactive</celldesigner:activity>
<celldesigner:bounds x="412.0" y="414.125" w="45.0" h="26.0"/>
<celldesigner:view state="usual"/>
<celldesigner:usualView>
<celldesigner:innerPosition x="5.0" y="3.5"/>
<celldesigner:boxSize width="45.0" height="26.0"/>
<celldesigner:singleLine width="1.0"/>
<celldesigner:paint color="ff61e0f6" scheme="Color"/>
</celldesigner:usualView>
<celldesigner:briefView>
<celldesigner:innerPosition x="0.0" y="0.0"/>
<celldesigner:boxSize width="80.0" height="60.0"/>
<celldesigner:singleLine width="1.0"/>
<celldesigner:paint color="3fff0000" scheme="Color"/>
</celldesigner:briefView>
</celldesigner:speciesAlias>
<celldesigner:speciesAlias id="sa70" species="s49" complexSpeciesAlias="csa5">
<celldesigner:activity>inactive</celldesigner:activity>
<celldesigner:bounds x="572.0" y="863.5" w="46.0" h="23.0"/>
<celldesigner:view state="usual"/>
<celldesigner:usualView>
<celldesigner:innerPosition x="5.0" y="52.5"/>
<celldesigner:boxSize width="46.0" height="23.0"/>
<celldesigner:singleLine width="1.0"/>
<celldesigner:paint color="ff61e0f6" scheme="Color"/>
</celldesigner:usualView>
<celldesigner:briefView>
<celldesigner:innerPosition x="0.0" y="0.0"/>
<celldesigner:boxSize width="80.0" height="60.0"/>
<celldesigner:singleLine width="1.0"/>
<celldesigner:paint color="3fff0000" scheme="Color"/>
</celldesigner:briefView>
</celldesigner:speciesAlias>
<celldesigner:speciesAlias id="sa71" species="s50" complexSpeciesAlias="csa5">
<celldesigner:activity>inactive</celldesigner:activity>
<celldesigner:bounds x="572.0" y="839.5" w="46.0" h="23.0"/>
<celldesigner:view state="usual"/>
<celldesigner:usualView>
<celldesigner:innerPosition x="5.0" y="28.5"/>
<celldesigner:boxSize width="46.0" height="23.0"/>
<celldesigner:singleLine width="1.0"/>
<celldesigner:paint color="ff61e0f6" scheme="Color"/>
</celldesigner:usualView>
<celldesigner:briefView>
<celldesigner:innerPosition x="0.0" y="0.0"/>
<celldesigner:boxSize width="80.0" height="60.0"/>
<celldesigner:singleLine width="1.0"/>
<celldesigner:paint color="3fff0000" scheme="Color"/>
</celldesigner:briefView>
</celldesigner:speciesAlias>
<celldesigner:speciesAlias id="sa72" species="s51" complexSpeciesAlias="csa5">
<celldesigner:activity>inactive</celldesigner:activity>
<celldesigner:bounds x="572.0" y="815.5" w="46.0" h="23.0"/>
<celldesigner:view state="usual"/>
<celldesigner:usualView>
<celldesigner:innerPosition x="5.0" y="4.5"/>
<celldesigner:boxSize width="46.0" height="23.0"/>
<celldesigner:singleLine width="1.0"/>
<celldesigner:paint color="ff61e0f6" scheme="Color"/>
</celldesigner:usualView>
<celldesigner:briefView>
<celldesigner:innerPosition x="0.0" y="0.0"/>
<celldesigner:boxSize width="80.0" height="60.0"/>
<celldesigner:singleLine width="1.0"/>
<celldesigner:paint color="3fff0000" scheme="Color"/>
</celldesigner:briefView>
</celldesigner:speciesAlias>
<celldesigner:speciesAlias id="sa73" species="s53" complexSpeciesAlias="csa6">
<celldesigner:activity>inactive</celldesigner:activity>
<celldesigner:bounds x="571.5" y="394.625" w="46.0" h="23.0"/>
<celldesigner:view state="usual"/>
<celldesigner:usualView>
<celldesigner:innerPosition x="4.0" y="31.5"/>
<celldesigner:boxSize width="46.0" height="23.0"/>
<celldesigner:singleLine width="1.0"/>
<celldesigner:paint color="ff61e0f6" scheme="Color"/>
</celldesigner:usualView>
<celldesigner:briefView>
<celldesigner:innerPosition x="0.0" y="0.0"/>
<celldesigner:boxSize width="80.0" height="60.0"/>
<celldesigner:singleLine width="1.0"/>
<celldesigner:paint color="3fff0000" scheme="Color"/>
</celldesigner:briefView>
</celldesigner:speciesAlias>
<celldesigner:speciesAlias id="sa74" species="s54" complexSpeciesAlias="csa6">
<celldesigner:activity>inactive</celldesigner:activity>
<celldesigner:bounds x="571.5" y="369.625" w="46.0" h="23.0"/>
<celldesigner:view state="usual"/>
<celldesigner:usualView>
<celldesigner:innerPosition x="4.0" y="6.5"/>
<celldesigner:boxSize width="46.0" height="23.0"/>
<celldesigner:singleLine width="1.0"/>
<celldesigner:paint color="ff61e0f6" scheme="Color"/>
</celldesigner:usualView>
<celldesigner:briefView>
<celldesigner:innerPosition x="0.0" y="0.0"/>
<celldesigner:boxSize width="80.0" height="60.0"/>
<celldesigner:singleLine width="1.0"/>
<celldesigner:paint color="3fff0000" scheme="Color"/>
</celldesigner:briefView>
</celldesigner:speciesAlias>
<celldesigner:speciesAlias id="sa76" species="s12">
<celldesigner:activity>inactive</celldesigner:activity>
<celldesigner:bounds x="1209.5" y="367.9375" w="76.0" h="24.0"/>
<celldesigner:view state="usual"/>
<celldesigner:usualView>
<celldesigner:innerPosition x="0.0" y="0.0"/>
<celldesigner:boxSize width="76.0" height="24.0"/>
<celldesigner:singleLine width="1.0"/>
<celldesigner:paint color="ff61e0f6" scheme="Color"/>
</celldesigner:usualView>
<celldesigner:briefView>
<celldesigner:innerPosition x="0.0" y="0.0"/>
<celldesigner:boxSize width="80.0" height="60.0"/>
<celldesigner:singleLine width="1.0"/>
<celldesigner:paint color="3fff0000" scheme="Color"/>
</celldesigner:briefView>
</celldesigner:speciesAlias>
<celldesigner:speciesAlias id="sa77" species="s78">
<celldesigner:activity>inactive</celldesigner:activity>
<celldesigner:bounds x="1007.5" y="329.9375" w="46.0" h="23.0"/>
<celldesigner:view state="usual"/>
<celldesigner:usualView>
<celldesigner:innerPosition x="0.0" y="0.0"/>
<celldesigner:boxSize width="46.0" height="23.0"/>
<celldesigner:singleLine width="1.0"/>
<celldesigner:paint color="ff61e0f6" scheme="Color"/>
</celldesigner:usualView>
<celldesigner:briefView>
<celldesigner:innerPosition x="0.0" y="0.0"/>
<celldesigner:boxSize width="80.0" height="60.0"/>
<celldesigner:singleLine width="1.0"/>
<celldesigner:paint color="3fff0000" scheme="Color"/>
</celldesigner:briefView>
</celldesigner:speciesAlias>
<celldesigner:speciesAlias id="sa78" species="s82">
<celldesigner:activity>inactive</celldesigner:activity>
<celldesigner:bounds x="1340.5" y="164.9375" w="46.0" h="23.0"/>
<celldesigner:view state="usual"/>
<celldesigner:usualView>
<celldesigner:innerPosition x="0.0" y="0.0"/>
<celldesigner:boxSize width="46.0" height="23.0"/>
<celldesigner:singleLine width="1.0"/>
<celldesigner:paint color="ff61e0f6" scheme="Color"/>
</celldesigner:usualView>
<celldesigner:briefView>
<celldesigner:innerPosition x="0.0" y="0.0"/>
<celldesigner:boxSize width="80.0" height="60.0"/>
<celldesigner:singleLine width="1.0"/>
<celldesigner:paint color="3fff0000" scheme="Color"/>
</celldesigner:briefView>
</celldesigner:speciesAlias>
<celldesigner:speciesAlias id="sa79" species="s83">
<celldesigner:activity>inactive</celldesigner:activity>
<celldesigner:bounds x="1530.5" y="159.1875" w="46.0" h="23.0"/>
<celldesigner:view state="usual"/>
<celldesigner:usualView>
<celldesigner:innerPosition x="0.0" y="0.0"/>
<celldesigner:boxSize width="46.0" height="23.0"/>
<celldesigner:singleLine width="1.0"/>
<celldesigner:paint color="ff61e0f6" scheme="Color"/>
</celldesigner:usualView>
<celldesigner:briefView>
<celldesigner:innerPosition x="0.0" y="0.0"/>
<celldesigner:boxSize width="80.0" height="60.0"/>
<celldesigner:singleLine width="1.0"/>
<celldesigner:paint color="3fff0000" scheme="Color"/>
</celldesigner:briefView>
</celldesigner:speciesAlias>
<celldesigner:speciesAlias id="sa80" species="s65">
<celldesigner:activity>inactive</celldesigner:activity>
<celldesigner:bounds x="1511.0" y="227.1875" w="85.0" h="23.0"/>
<celldesigner:view state="usual"/>
<celldesigner:usualView>
<celldesigner:innerPosition x="0.0" y="0.0"/>
<celldesigner:boxSize width="85.0" height="23.0"/>
<celldesigner:singleLine width="1.0"/>
<celldesigner:paint color="ff61e0f6" scheme="Color"/>
</celldesigner:usualView>
<celldesigner:briefView>
<celldesigner:innerPosition x="0.0" y="0.0"/>
<celldesigner:boxSize width="80.0" height="60.0"/>
<celldesigner:singleLine width="1.0"/>
<celldesigner:paint color="3fff0000" scheme="Color"/>
</celldesigner:briefView>
</celldesigner:speciesAlias>
<celldesigner:speciesAlias id="sa81" species="s84">
<celldesigner:activity>inactive</celldesigner:activity>
<celldesigner:bounds x="1429.5" y="363.1875" w="248.0" h="27.0"/>
<celldesigner:view state="usual"/>
<celldesigner:usualView>
<celldesigner:innerPosition x="0.0" y="0.0"/>
<celldesigner:boxSize width="248.0" height="27.0"/>
<celldesigner:singleLine width="1.0"/>
<celldesigner:paint color="ff61e0f6" scheme="Color"/>
</celldesigner:usualView>
<celldesigner:briefView>
<celldesigner:innerPosition x="0.0" y="0.0"/>
<celldesigner:boxSize width="80.0" height="60.0"/>
<celldesigner:singleLine width="1.0"/>
<celldesigner:paint color="3fff0000" scheme="Color"/>
</celldesigner:briefView>
</celldesigner:speciesAlias>
<celldesigner:speciesAlias id="sa82" species="s21">
<celldesigner:activity>inactive</celldesigner:activity>
<celldesigner:bounds x="1844.5" y="290.1875" w="68.0" h="33.0"/>
<celldesigner:view state="usual"/>
<celldesigner:usualView>
<celldesigner:innerPosition x="0.0" y="0.0"/>
<celldesigner:boxSize width="68.0" height="33.0"/>
<celldesigner:singleLine width="1.0"/>
<celldesigner:paint color="ff61e0f6" scheme="Color"/>
</celldesigner:usualView>
<celldesigner:briefView>
<celldesigner:innerPosition x="0.0" y="0.0"/>
<celldesigner:boxSize width="80.0" height="60.0"/>
<celldesigner:singleLine width="1.0"/>
<celldesigner:paint color="3fff0000" scheme="Color"/>
</celldesigner:briefView>
</celldesigner:speciesAlias>
<celldesigner:speciesAlias id="sa83" species="s85">
<celldesigner:activity>inactive</celldesigner:activity>
<celldesigner:bounds x="1687.5" y="90.6875" w="127.0" h="24.0"/>
<celldesigner:view state="usual"/>
<celldesigner:usualView>
<celldesigner:innerPosition x="0.0" y="0.0"/>
<celldesigner:boxSize width="127.0" height="24.0"/>
<celldesigner:singleLine width="1.0"/>
<celldesigner:paint color="ff61e0f6" scheme="Color"/>
</celldesigner:usualView>
<celldesigner:briefView>
<celldesigner:innerPosition x="0.0" y="0.0"/>
<celldesigner:boxSize width="80.0" height="60.0"/>
<celldesigner:singleLine width="1.0"/>
<celldesigner:paint color="3fff0000" scheme="Color"/>
</celldesigner:briefView>
</celldesigner:speciesAlias>
<celldesigner:speciesAlias id="sa84" species="s86">
<celldesigner:activity>inactive</celldesigner:activity>
<celldesigner:bounds x="1520.0" y="24.1875" w="67.0" h="22.0"/>
<celldesigner:view state="usual"/>
<celldesigner:usualView>
<celldesigner:innerPosition x="0.0" y="0.0"/>
<celldesigner:boxSize width="67.0" height="22.0"/>
<celldesigner:singleLine width="1.0"/>
<celldesigner:paint color="ff61e0f6" scheme="Color"/>
</celldesigner:usualView>
<celldesigner:briefView>
<celldesigner:innerPosition x="0.0" y="0.0"/>
<celldesigner:boxSize width="80.0" height="60.0"/>
<celldesigner:singleLine width="1.0"/>
<celldesigner:paint color="3fff0000" scheme="Color"/>
</celldesigner:briefView>
</celldesigner:speciesAlias>
<celldesigner:speciesAlias id="sa85" species="s87">
<celldesigner:activity>inactive</celldesigner:activity>
<celldesigner:bounds x="1530.5" y="91.1875" w="46.0" h="23.0"/>
<celldesigner:view state="usual"/>
<celldesigner:usualView>
<celldesigner:innerPosition x="0.0" y="0.0"/>
<celldesigner:boxSize width="46.0" height="23.0"/>
<celldesigner:singleLine width="1.0"/>
<celldesigner:paint color="ff61e0f6" scheme="Color"/>
</celldesigner:usualView>
<celldesigner:briefView>
<celldesigner:innerPosition x="0.0" y="0.0"/>
<celldesigner:boxSize width="80.0" height="60.0"/>
<celldesigner:singleLine width="1.0"/>
<celldesigner:paint color="3fff0000" scheme="Color"/>
</celldesigner:briefView>
</celldesigner:speciesAlias>
<celldesigner:speciesAlias id="sa86" species="s88">
<celldesigner:activity>inactive</celldesigner:activity>
<celldesigner:bounds x="1320.0" y="58.9375" w="87.0" h="20.0"/>
<celldesigner:view state="usual"/>
<celldesigner:usualView>
<celldesigner:innerPosition x="0.0" y="0.0"/>
<celldesigner:boxSize width="87.0" height="20.0"/>
<celldesigner:singleLine width="1.0"/>
<celldesigner:paint color="ff61e0f6" scheme="Color"/>
</celldesigner:usualView>
<celldesigner:briefView>
<celldesigner:innerPosition x="0.0" y="0.0"/>
<celldesigner:boxSize width="80.0" height="60.0"/>
<celldesigner:singleLine width="1.0"/>
<celldesigner:paint color="3fff0000" scheme="Color"/>
</celldesigner:briefView>
</celldesigner:speciesAlias>
<celldesigner:speciesAlias id="sa87" species="s89">
<celldesigner:activity>inactive</celldesigner:activity>
<celldesigner:bounds x="1695.0" y="295.1875" w="112.0" h="23.0"/>
<celldesigner:view state="usual"/>
<celldesigner:usualView>
<celldesigner:innerPosition x="0.0" y="0.0"/>
<celldesigner:boxSize width="112.0" height="23.0"/>
<celldesigner:singleLine width="1.0"/>
<celldesigner:paint color="ff61e0f6" scheme="Color"/>
</celldesigner:usualView>
<celldesigner:briefView>
<celldesigner:innerPosition x="0.0" y="0.0"/>
<celldesigner:boxSize width="80.0" height="60.0"/>
<celldesigner:singleLine width="1.0"/>
<celldesigner:paint color="3fff0000" scheme="Color"/>
</celldesigner:briefView>
</celldesigner:speciesAlias>
<celldesigner:speciesAlias id="sa88" species="s91">
<celldesigner:activity>inactive</celldesigner:activity>
<celldesigner:bounds x="1340.5" y="300.9375" w="46.0" h="23.0"/>
<celldesigner:view state="usual"/>
<celldesigner:usualView>
<celldesigner:innerPosition x="0.0" y="0.0"/>
<celldesigner:boxSize width="46.0" height="23.0"/>
<celldesigner:singleLine width="1.0"/>
<celldesigner:paint color="ff61e0f6" scheme="Color"/>
</celldesigner:usualView>
<celldesigner:briefView>
<celldesigner:innerPosition x="0.0" y="0.0"/>
<celldesigner:boxSize width="80.0" height="60.0"/>
<celldesigner:singleLine width="1.0"/>
<celldesigner:paint color="3fff0000" scheme="Color"/>
</celldesigner:briefView>
</celldesigner:speciesAlias>
<celldesigner:speciesAlias id="sa89" species="s92">
<celldesigner:activity>inactive</celldesigner:activity>
<celldesigner:bounds x="1204.5" y="301.9375" w="86.0" h="21.0"/>
<celldesigner:view state="usual"/>
<celldesigner:usualView>
<celldesigner:innerPosition x="0.0" y="0.0"/>
<celldesigner:boxSize width="86.0" height="21.0"/>
<celldesigner:singleLine width="1.0"/>
<celldesigner:paint color="ff61e0f6" scheme="Color"/>
</celldesigner:usualView>
<celldesigner:briefView>
<celldesigner:innerPosition x="0.0" y="0.0"/>
<celldesigner:boxSize width="80.0" height="60.0"/>
<celldesigner:singleLine width="1.0"/>
<celldesigner:paint color="3fff0000" scheme="Color"/>
</celldesigner:briefView>
</celldesigner:speciesAlias>
<celldesigner:speciesAlias id="sa90" species="s90">
<celldesigner:activity>inactive</celldesigner:activity>
<celldesigner:bounds x="1530.5" y="295.1875" w="46.0" h="23.0"/>
<celldesigner:view state="usual"/>
<celldesigner:usualView>
<celldesigner:innerPosition x="0.0" y="0.0"/>
<celldesigner:boxSize width="46.0" height="23.0"/>
<celldesigner:singleLine width="1.0"/>
<celldesigner:paint color="ff61e0f6" scheme="Color"/>
</celldesigner:usualView>
<celldesigner:briefView>
<celldesigner:innerPosition x="0.0" y="0.0"/>
<celldesigner:boxSize width="80.0" height="60.0"/>
<celldesigner:singleLine width="1.0"/>
<celldesigner:paint color="3fff0000" scheme="Color"/>
</celldesigner:briefView>
</celldesigner:speciesAlias>
<celldesigner:speciesAlias id="sa91" species="s29">
<celldesigner:activity>inactive</celldesigner:activity>
<celldesigner:bounds x="1338.0" y="232.9375" w="51.0" h="23.0"/>
<celldesigner:view state="usual"/>
<celldesigner:usualView>
<celldesigner:innerPosition x="0.0" y="0.0"/>
<celldesigner:boxSize width="51.0" height="23.0"/>
<celldesigner:singleLine width="1.0"/>
<celldesigner:paint color="ff61e0f6" scheme="Color"/>
</celldesigner:usualView>
<celldesigner:briefView>
<celldesigner:innerPosition x="0.0" y="0.0"/>
<celldesigner:boxSize width="80.0" height="60.0"/>
<celldesigner:singleLine width="1.0"/>
<celldesigner:paint color="3fff0000" scheme="Color"/>
</celldesigner:briefView>
</celldesigner:speciesAlias>
<celldesigner:speciesAlias id="sa93" species="s93">
<celldesigner:activity>inactive</celldesigner:activity>
<celldesigner:bounds x="570.0" y="468.0" w="54.0" h="28.0"/>
<celldesigner:view state="usual"/>
<celldesigner:usualView>
<celldesigner:innerPosition x="0.0" y="0.0"/>
<celldesigner:boxSize width="54.0" height="28.0"/>
<celldesigner:singleLine width="1.0"/>
<celldesigner:paint color="ff61e0f6" scheme="Color"/>
</celldesigner:usualView>
<celldesigner:briefView>
<celldesigner:innerPosition x="0.0" y="0.0"/>
<celldesigner:boxSize width="80.0" height="60.0"/>
<celldesigner:singleLine width="1.0"/>
<celldesigner:paint color="3fff0000" scheme="Color"/>
</celldesigner:briefView>
</celldesigner:speciesAlias>
</celldesigner:listOfSpeciesAliases>
<celldesigner:listOfGroups/>
<celldesigner:listOfProteins>
<celldesigner:protein id="pr7" name="IL-3R" type="GENERIC">
</celldesigner:protein>
<celldesigner:protein id="pr2" name="Ca 2+" type="GENERIC">
</celldesigner:protein>
<celldesigner:protein id="pr3" name="Calpain" type="GENERIC">
</celldesigner:protein>
<celldesigner:protein id="pr1" name="Cn" type="GENERIC">
</celldesigner:protein>
<celldesigner:protein id="pr12" name="HGF" type="GENERIC">
</celldesigner:protein>
<celldesigner:protein id="pr9" name="IL-3" type="GENERIC">
</celldesigner:protein>
<celldesigner:protein id="pr16" name="Integrin" type="GENERIC">
</celldesigner:protein>
<celldesigner:protein id="pr15" name="Collagen" type="GENERIC">
</celldesigner:protein>
<celldesigner:protein id="pr4" name="Caspase-3" type="GENERIC">
</celldesigner:protein>
<celldesigner:protein id="pr5" name="Bad" type="GENERIC">
</celldesigner:protein>
<celldesigner:protein id="pr17" name="ILK" type="GENERIC">
</celldesigner:protein>
<celldesigner:protein id="pr25" name="IL-1" type="GENERIC">
</celldesigner:protein>
<celldesigner:protein id="pr8" name="Bax" type="GENERIC">
</celldesigner:protein>
<celldesigner:protein id="pr20" name="IGFR" type="GENERIC">
</celldesigner:protein>
<celldesigner:protein id="pr6" name="Apoptosis" type="GENERIC">
</celldesigner:protein>
<celldesigner:protein id="pr21" name="PI3K" type="GENERIC">
</celldesigner:protein>
<celldesigner:protein id="pr28" name="Stat3" type="GENERIC">
</celldesigner:protein>
<celldesigner:protein id="pr10" name="cAMP" type="GENERIC">
</celldesigner:protein>
<celldesigner:protein id="pr30" name="IL1-R" type="GENERIC">
</celldesigner:protein>
<celldesigner:protein id="pr24" name="TNFa" type="GENERIC">
</celldesigner:protein>
<celldesigner:protein id="pr27" name="Fas-L" type="GENERIC">
</celldesigner:protein>
<celldesigner:protein id="pr26" name="Trail" type="GENERIC">
</celldesigner:protein>
<celldesigner:protein id="pr33" name="Bcl-2/Xl" type="GENERIC">
</celldesigner:protein>
<celldesigner:protein id="pr22" name="Akt/PKB" type="GENERIC">
</celldesigner:protein>
<celldesigner:protein id="pr11" name="PKA" type="GENERIC">
</celldesigner:protein>
<celldesigner:protein id="pr31" name="Trail-R" type="GENERIC">
</celldesigner:protein>
<celldesigner:protein id="pr32" name="Fas" type="GENERIC">
</celldesigner:protein>
<celldesigner:protein id="pr29" name="TNFa-R1" type="GENERIC">
</celldesigner:protein>
<celldesigner:protein id="pr50" name="TAK1" type="GENERIC">
</celldesigner:protein>
<celldesigner:protein id="pr46" name="Akt*" type="GENERIC">
</celldesigner:protein>
<celldesigner:protein id="pr34" name="Bcl-2/Xl*" type="GENERIC">
</celldesigner:protein>
<celldesigner:protein id="pr37" name="FADD" type="GENERIC">
</celldesigner:protein>
<celldesigner:protein id="pr23" name="MEKK1" type="GENERIC">
</celldesigner:protein>
<celldesigner:protein id="pr36" name="DAXX" type="GENERIC">
</celldesigner:protein>
<celldesigner:protein id="pr49" name="Caspase-10" type="GENERIC">
</celldesigner:protein>
<celldesigner:protein id="pr48" name="Caspase-8" type="GENERIC">
</celldesigner:protein>
<celldesigner:protein id="pr51" name="SUR" type="GENERIC">
</celldesigner:protein>
<celldesigner:protein id="pr18" name="Ask1" type="GENERIC">
</celldesigner:protein>
<celldesigner:protein id="pr35" name="MKK4" type="GENERIC">
</celldesigner:protein>
<celldesigner:protein id="pr53" name="mTor" type="GENERIC">
</celldesigner:protein>
<celldesigner:protein id="pr57" name="NIK" type="GENERIC">
</celldesigner:protein>
<celldesigner:protein id="pr47" name="RIP1*" type="GENERIC">
</celldesigner:protein>
<celldesigner:protein id="pr54" name="IKK" type="GENERIC">
</celldesigner:protein>
<celldesigner:protein id="pr52" name="IkBa" type="GENERIC">
</celldesigner:protein>
<celldesigner:protein id="pr55" name="Degradation" type="GENERIC">
</celldesigner:protein>
<celldesigner:protein id="pr56" name="NFkB" type="GENERIC">
</celldesigner:protein>
<celldesigner:protein id="pr14" name="c-Src" type="GENERIC">
</celldesigner:protein>
<celldesigner:protein id="pr13" name="c-Met" type="GENERIC">
</celldesigner:protein>
<celldesigner:protein id="pr19" name="FAK" type="GENERIC">
</celldesigner:protein>
<celldesigner:protein id="pr42" name="MyD88" type="GENERIC">
</celldesigner:protein>
<celldesigner:protein id="pr43" name="IRAK" type="GENERIC">
</celldesigner:protein>
<celldesigner:protein id="pr41" name="RIP2" type="GENERIC">
</celldesigner:protein>
<celldesigner:protein id="pr40" name="NOD1" type="GENERIC">
</celldesigner:protein>
<celldesigner:protein id="pr45" name="TRAF2" type="GENERIC">
</celldesigner:protein>
<celldesigner:protein id="pr44" name="RIP1" type="GENERIC">
</celldesigner:protein>
<celldesigner:protein id="pr39" name="TRADD" type="GENERIC">
</celldesigner:protein>
<celldesigner:protein id="pr58" name="DNA Survival Genes" type="GENERIC">
</celldesigner:protein>
<celldesigner:protein id="pr61" name="XIAP" type="GENERIC">
</celldesigner:protein>
<celldesigner:protein id="pr62" name="Survival" type="GENERIC">
</celldesigner:protein>
<celldesigner:protein id="pr63" name="tBid form." type="GENERIC">
</celldesigner:protein>
<celldesigner:protein id="pr64" name="CytC" type="GENERIC">
</celldesigner:protein>
<celldesigner:protein id="pr65" name="Apaf1" type="GENERIC">
</celldesigner:protein>
<celldesigner:protein id="pr66" name="Caspase-9" type="GENERIC">
</celldesigner:protein>
<celldesigner:protein id="pr67" name="Caspase-7" type="GENERIC">
</celldesigner:protein>
<celldesigner:protein id="pr68" name="Caspase-6" type="GENERIC">
</celldesigner:protein>
<celldesigner:protein id="pr70" name="DFF45" type="GENERIC">
</celldesigner:protein>
<celldesigner:protein id="pr71" name="DFF40" type="GENERIC">
</celldesigner:protein>
<celldesigner:protein id="pr72" name="Cleavage of Caspase Substrate" type="GENERIC">
</celldesigner:protein>
<celldesigner:protein id="pr73" name="DNA Fragmentation" type="GENERIC">
</celldesigner:protein>
<celldesigner:protein id="pr74" name="ENDO-G" type="GENERIC">
</celldesigner:protein>
<celldesigner:protein id="pr75" name="AIF" type="GENERIC">
</celldesigner:protein>
<celldesigner:protein id="pr76" name="Stress Signals" type="GENERIC">
</celldesigner:protein>
<celldesigner:protein id="pr77" name="DNA Death Genes" type="GENERIC">
</celldesigner:protein>
<celldesigner:protein id="pr78" name="p53" type="GENERIC">
</celldesigner:protein>
<celldesigner:protein id="pr79" name="ATM" type="GENERIC">
</celldesigner:protein>
<celldesigner:protein id="pr80" name="DNA Damage" type="GENERIC">
</celldesigner:protein>
<celldesigner:protein id="pr82" name="Caspase" type="GENERIC">
</celldesigner:protein>
</celldesigner:listOfProteins>
<celldesigner:listOfGenes/>
<celldesigner:listOfRNAs/>
<celldesigner:listOfAntisenseRNAs/>
<celldesigner:listOfLayers/>
<celldesigner:listOfBlockDiagrams>
</celldesigner:listOfBlockDiagrams>
</annotation>
<listOfCompartments>
<compartment id="default"/>
</listOfCompartments>
<listOfSpecies>
<species id="s1" name="IL-3R" compartment="default" initialAmount="0">
<annotation>
<celldesigner:positionToCompartment>inside</celldesigner:positionToCompartment>
<celldesigner:speciesIdentity>
<celldesigner:class>PROTEIN</celldesigner:class>
<celldesigner:proteinReference>pr7</celldesigner:proteinReference>
</celldesigner:speciesIdentity>
</annotation>
</species>
<species id="s2" name="Ca 2+" compartment="default" initialAmount="0">
<annotation>
<celldesigner:positionToCompartment>inside</celldesigner:positionToCompartment>
<celldesigner:speciesIdentity>
<celldesigner:class>PROTEIN</celldesigner:class>
<celldesigner:proteinReference>pr2</celldesigner:proteinReference>
</celldesigner:speciesIdentity>
</annotation>
</species>
<species id="s3" name="Calpain" compartment="default" initialAmount="0">
<annotation>
<celldesigner:positionToCompartment>inside</celldesigner:positionToCompartment>
<celldesigner:speciesIdentity>
<celldesigner:class>PROTEIN</celldesigner:class>
<celldesigner:proteinReference>pr3</celldesigner:proteinReference>
</celldesigner:speciesIdentity>
</annotation>
</species>
<species id="s4" name="Cn" compartment="default" initialAmount="0">
<annotation>
<celldesigner:positionToCompartment>inside</celldesigner:positionToCompartment>
<celldesigner:speciesIdentity>
<celldesigner:class>PROTEIN</celldesigner:class>
<celldesigner:proteinReference>pr1</celldesigner:proteinReference>
</celldesigner:speciesIdentity>
</annotation>
</species>
<species id="s5" name="HGF" compartment="default" initialAmount="0">
<annotation>
<celldesigner:positionToCompartment>inside</celldesigner:positionToCompartment>
<celldesigner:speciesIdentity>
<celldesigner:class>PROTEIN</celldesigner:class>
<celldesigner:proteinReference>pr12</celldesigner:proteinReference>
</celldesigner:speciesIdentity>
</annotation>
</species>
<species id="s6" name="IL-3" compartment="default" initialAmount="0">
<annotation>
<celldesigner:positionToCompartment>inside</celldesigner:positionToCompartment>
<celldesigner:speciesIdentity>
<celldesigner:class>PROTEIN</celldesigner:class>
<celldesigner:proteinReference>pr9</celldesigner:proteinReference>
</celldesigner:speciesIdentity>
</annotation>
</species>
<species id="s7" name="s17" compartment="default" initialAmount="0">
<annotation>
<celldesigner:positionToCompartment>inside</celldesigner:positionToCompartment>
<celldesigner:speciesIdentity>
<celldesigner:class>COMPLEX</celldesigner:class>
<celldesigner:name>s17</celldesigner:name>
</celldesigner:speciesIdentity>
</annotation>
</species>
<species id="s10" name="Integrin" compartment="default" initialAmount="0">
<annotation>
<celldesigner:positionToCompartment>inside</celldesigner:positionToCompartment>
<celldesigner:speciesIdentity>
<celldesigner:class>PROTEIN</celldesigner:class>
<celldesigner:proteinReference>pr16</celldesigner:proteinReference>
</celldesigner:speciesIdentity>
</annotation>
</species>
<species id="s11" name="Collagen" compartment="default" initialAmount="0">
<annotation>
<celldesigner:positionToCompartment>inside</celldesigner:positionToCompartment>
<celldesigner:speciesIdentity>
<celldesigner:class>PROTEIN</celldesigner:class>
<celldesigner:proteinReference>pr15</celldesigner:proteinReference>
</celldesigner:speciesIdentity>
</annotation>
</species>
<species id="s12" name="Caspase-3" compartment="default" initialAmount="0">
<annotation>
<celldesigner:positionToCompartment>inside</celldesigner:positionToCompartment>
<celldesigner:speciesIdentity>
<celldesigner:class>PROTEIN</celldesigner:class>
<celldesigner:proteinReference>pr4</celldesigner:proteinReference>
</celldesigner:speciesIdentity>
</annotation>
</species>
<species id="s13" name="s23" compartment="default" initialAmount="0">
<annotation>
<celldesigner:positionToCompartment>inside</celldesigner:positionToCompartment>
<celldesigner:speciesIdentity>
<celldesigner:class>COMPLEX</celldesigner:class>
<celldesigner:name>s23</celldesigner:name>
</celldesigner:speciesIdentity>
</annotation>
</species>
<species id="s16" name="Bad" compartment="default" initialAmount="0">
<annotation>
<celldesigner:positionToCompartment>inside</celldesigner:positionToCompartment>
<celldesigner:speciesIdentity>
<celldesigner:class>PROTEIN</celldesigner:class>
<celldesigner:proteinReference>pr5</celldesigner:proteinReference>
</celldesigner:speciesIdentity>
</annotation>
</species>
<species id="s17" name="ILK" compartment="default" initialAmount="0">
<annotation>
<celldesigner:positionToCompartment>inside</celldesigner:positionToCompartment>
<celldesigner:speciesIdentity>
<celldesigner:class>PROTEIN</celldesigner:class>
<celldesigner:proteinReference>pr17</celldesigner:proteinReference>
</celldesigner:speciesIdentity>
</annotation>
</species>
<species id="s18" name="IL-1" compartment="default" initialAmount="0">
<annotation>
<celldesigner:positionToCompartment>inside</celldesigner:positionToCompartment>
<celldesigner:speciesIdentity>
<celldesigner:class>PROTEIN</celldesigner:class>
<celldesigner:proteinReference>pr25</celldesigner:proteinReference>
</celldesigner:speciesIdentity>
</annotation>
</species>
<species id="s19" name="Bax" compartment="default" initialAmount="0">
<annotation>
<celldesigner:positionToCompartment>inside</celldesigner:positionToCompartment>
<celldesigner:speciesIdentity>
<celldesigner:class>PROTEIN</celldesigner:class>
<celldesigner:proteinReference>pr8</celldesigner:proteinReference>
</celldesigner:speciesIdentity>
</annotation>
</species>
<species id="s20" name="IGFR" compartment="default" initialAmount="0">
<annotation>
<celldesigner:positionToCompartment>inside</celldesigner:positionToCompartment>
<celldesigner:speciesIdentity>
<celldesigner:class>PROTEIN</celldesigner:class>
<celldesigner:proteinReference>pr20</celldesigner:proteinReference>
</celldesigner:speciesIdentity>
</annotation>
</species>
<species id="s21" name="Apoptosis" compartment="default" initialAmount="0">
<annotation>
<celldesigner:positionToCompartment>inside</celldesigner:positionToCompartment>
<celldesigner:speciesIdentity>
<celldesigner:class>PROTEIN</celldesigner:class>
<celldesigner:proteinReference>pr6</celldesigner:proteinReference>
</celldesigner:speciesIdentity>
</annotation>
</species>
<species id="s22" name="PI3K" compartment="default" initialAmount="0">
<annotation>
<celldesigner:positionToCompartment>inside</celldesigner:positionToCompartment>
<celldesigner:speciesIdentity>
<celldesigner:class>PROTEIN</celldesigner:class>
<celldesigner:proteinReference>pr21</celldesigner:proteinReference>
</celldesigner:speciesIdentity>
</annotation>
</species>
<species id="s23" name="Stat3" compartment="default" initialAmount="0">
<annotation>
<celldesigner:positionToCompartment>inside</celldesigner:positionToCompartment>
<celldesigner:speciesIdentity>
<celldesigner:class>PROTEIN</celldesigner:class>
<celldesigner:proteinReference>pr28</celldesigner:proteinReference>
</celldesigner:speciesIdentity>
</annotation>
</species>
<species id="s24" name="cAMP" compartment="default" initialAmount="0">
<annotation>
<celldesigner:positionToCompartment>inside</celldesigner:positionToCompartment>
<celldesigner:speciesIdentity>
<celldesigner:class>PROTEIN</celldesigner:class>
<celldesigner:proteinReference>pr10</celldesigner:proteinReference>
</celldesigner:speciesIdentity>
</annotation>
</species>
<species id="s25" name="IL1-R" compartment="default" initialAmount="0">
<annotation>
<celldesigner:positionToCompartment>inside</celldesigner:positionToCompartment>
<celldesigner:speciesIdentity>
<celldesigner:class>PROTEIN</celldesigner:class>
<celldesigner:proteinReference>pr30</celldesigner:proteinReference>
</celldesigner:speciesIdentity>
</annotation>
</species>
<species id="s26" name="TNFa" compartment="default" initialAmount="0">
<annotation>
<celldesigner:positionToCompartment>inside</celldesigner:positionToCompartment>
<celldesigner:speciesIdentity>
<celldesigner:class>PROTEIN</celldesigner:class>
<celldesigner:proteinReference>pr24</celldesigner:proteinReference>
</celldesigner:speciesIdentity>
</annotation>
</species>
<species id="s27" name="Fas-L" compartment="default" initialAmount="0">
<annotation>
<celldesigner:positionToCompartment>inside</celldesigner:positionToCompartment>
<celldesigner:speciesIdentity>
<celldesigner:class>PROTEIN</celldesigner:class>
<celldesigner:proteinReference>pr27</celldesigner:proteinReference>
</celldesigner:speciesIdentity>
</annotation>
</species>
<species id="s28" name="Trail" compartment="default" initialAmount="0">
<annotation>
<celldesigner:positionToCompartment>inside</celldesigner:positionToCompartment>
<celldesigner:speciesIdentity>
<celldesigner:class>PROTEIN</celldesigner:class>
<celldesigner:proteinReference>pr26</celldesigner:proteinReference>
</celldesigner:speciesIdentity>
</annotation>
</species>
<species id="s29" name="Bcl-2/Xl" compartment="default" initialAmount="0">
<annotation>
<celldesigner:positionToCompartment>inside</celldesigner:positionToCompartment>
<celldesigner:speciesIdentity>
<celldesigner:class>PROTEIN</celldesigner:class>
<celldesigner:proteinReference>pr33</celldesigner:proteinReference>
</celldesigner:speciesIdentity>
</annotation>
</species>
<species id="s30" name="Akt/PKB" compartment="default" initialAmount="0">
<annotation>
<celldesigner:positionToCompartment>inside</celldesigner:positionToCompartment>
<celldesigner:speciesIdentity>
<celldesigner:class>PROTEIN</celldesigner:class>
<celldesigner:proteinReference>pr22</celldesigner:proteinReference>
</celldesigner:speciesIdentity>
</annotation>
</species>
<species id="s31" name="PKA" compartment="default" initialAmount="0">
<annotation>
<celldesigner:positionToCompartment>inside</celldesigner:positionToCompartment>
<celldesigner:speciesIdentity>
<celldesigner:class>PROTEIN</celldesigner:class>
<celldesigner:proteinReference>pr11</celldesigner:proteinReference>
</celldesigner:speciesIdentity>
</annotation>
</species>
<species id="s32" name="Trail-R" compartment="default" initialAmount="0">
<annotation>
<celldesigner:positionToCompartment>inside</celldesigner:positionToCompartment>
<celldesigner:speciesIdentity>
<celldesigner:class>PROTEIN</celldesigner:class>
<celldesigner:proteinReference>pr31</celldesigner:proteinReference>
</celldesigner:speciesIdentity>
</annotation>
</species>
<species id="s33" name="Fas" compartment="default" initialAmount="0">
<annotation>
<celldesigner:positionToCompartment>inside</celldesigner:positionToCompartment>
<celldesigner:speciesIdentity>
<celldesigner:class>PROTEIN</celldesigner:class>
<celldesigner:proteinReference>pr32</celldesigner:proteinReference>
</celldesigner:speciesIdentity>
</annotation>
</species>
<species id="s34" name="TNFa-R1" compartment="default" initialAmount="0">
<annotation>
<celldesigner:positionToCompartment>inside</celldesigner:positionToCompartment>
<celldesigner:speciesIdentity>
<celldesigner:class>PROTEIN</celldesigner:class>
<celldesigner:proteinReference>pr29</celldesigner:proteinReference>
</celldesigner:speciesIdentity>
</annotation>
</species>
<species id="s35" name="s50" compartment="default" initialAmount="0">
<annotation>
<celldesigner:positionToCompartment>inside</celldesigner:positionToCompartment>
<celldesigner:speciesIdentity>
<celldesigner:class>COMPLEX</celldesigner:class>
<celldesigner:name>s50</celldesigner:name>
</celldesigner:speciesIdentity>
</annotation>
</species>
<species id="s38" name="s47" compartment="default" initialAmount="0">
<annotation>
<celldesigner:positionToCompartment>inside</celldesigner:positionToCompartment>
<celldesigner:speciesIdentity>
<celldesigner:class>COMPLEX</celldesigner:class>
<celldesigner:name>s47</celldesigner:name>
</celldesigner:speciesIdentity>
</annotation>
</species>
<species id="s41" name="TAK1" compartment="default" initialAmount="0">
<annotation>
<celldesigner:positionToCompartment>inside</celldesigner:positionToCompartment>
<celldesigner:speciesIdentity>
<celldesigner:class>PROTEIN</celldesigner:class>
<celldesigner:proteinReference>pr50</celldesigner:proteinReference>
</celldesigner:speciesIdentity>
</annotation>
</species>
<species id="s42" name="Akt*" compartment="default" initialAmount="0">
<annotation>
<celldesigner:positionToCompartment>inside</celldesigner:positionToCompartment>
<celldesigner:speciesIdentity>
<celldesigner:class>PROTEIN</celldesigner:class>
<celldesigner:proteinReference>pr46</celldesigner:proteinReference>
</celldesigner:speciesIdentity>
<celldesigner:listOfCatalyzedReactions>
<celldesigner:catalyzed reaction="re43"/>
<celldesigner:catalyzed reaction="re45"/>
</celldesigner:listOfCatalyzedReactions>
</annotation>
</species>
<species id="s44" name="Bcl-2/Xl*" compartment="default" initialAmount="0">
<annotation>
<celldesigner:positionToCompartment>inside</celldesigner:positionToCompartment>
<celldesigner:speciesIdentity>
<celldesigner:class>PROTEIN</celldesigner:class>
<celldesigner:proteinReference>pr34</celldesigner:proteinReference>
</celldesigner:speciesIdentity>
</annotation>
</species>
<species id="s45" name="FADD" compartment="default" initialAmount="0">
<annotation>
<celldesigner:positionToCompartment>inside</celldesigner:positionToCompartment>
<celldesigner:speciesIdentity>
<celldesigner:class>PROTEIN</celldesigner:class>
<celldesigner:proteinReference>pr37</celldesigner:proteinReference>
</celldesigner:speciesIdentity>
</annotation>
</species>
<species id="s46" name="MEKK1" compartment="default" initialAmount="0">
<annotation>
<celldesigner:positionToCompartment>inside</celldesigner:positionToCompartment>
<celldesigner:speciesIdentity>
<celldesigner:class>PROTEIN</celldesigner:class>
<celldesigner:proteinReference>pr23</celldesigner:proteinReference>
</celldesigner:speciesIdentity>
</annotation>
</species>
<species id="s47" name="DAXX" compartment="default" initialAmount="0">
<annotation>
<celldesigner:positionToCompartment>inside</celldesigner:positionToCompartment>
<celldesigner:speciesIdentity>
<celldesigner:class>PROTEIN</celldesigner:class>
<celldesigner:proteinReference>pr36</celldesigner:proteinReference>
</celldesigner:speciesIdentity>
</annotation>
</species>
<species id="s48" name="s54" compartment="default" initialAmount="0">
<annotation>
<celldesigner:positionToCompartment>inside</celldesigner:positionToCompartment>
<celldesigner:speciesIdentity>
<celldesigner:class>COMPLEX</celldesigner:class>
<celldesigner:name>s54</celldesigner:name>
</celldesigner:speciesIdentity>
</annotation>
</species>
<species id="s52" name="s43" compartment="default" initialAmount="0">
<annotation>
<celldesigner:positionToCompartment>inside</celldesigner:positionToCompartment>
<celldesigner:speciesIdentity>
<celldesigner:class>COMPLEX</celldesigner:class>
<celldesigner:name>s43</celldesigner:name>
</celldesigner:speciesIdentity>
</annotation>
</species>
<species id="s55" name="Caspase-10" compartment="default" initialAmount="0">
<annotation>
<celldesigner:positionToCompartment>inside</celldesigner:positionToCompartment>
<celldesigner:speciesIdentity>
<celldesigner:class>PROTEIN</celldesigner:class>
<celldesigner:proteinReference>pr49</celldesigner:proteinReference>
</celldesigner:speciesIdentity>
</annotation>
</species>
<species id="s56" name="Caspase-8" compartment="default" initialAmount="0">
<annotation>
<celldesigner:positionToCompartment>inside</celldesigner:positionToCompartment>
<celldesigner:speciesIdentity>
<celldesigner:class>PROTEIN</celldesigner:class>
<celldesigner:proteinReference>pr48</celldesigner:proteinReference>
</celldesigner:speciesIdentity>
</annotation>
</species>
<species id="s57" name="SUR" compartment="default" initialAmount="0">
<annotation>
<celldesigner:positionToCompartment>inside</celldesigner:positionToCompartment>
<celldesigner:speciesIdentity>
<celldesigner:class>PROTEIN</celldesigner:class>
<celldesigner:proteinReference>pr51</celldesigner:proteinReference>
</celldesigner:speciesIdentity>
</annotation>
</species>
<species id="s58" name="Ask1" compartment="default" initialAmount="0">
<annotation>
<celldesigner:positionToCompartment>inside</celldesigner:positionToCompartment>
<celldesigner:speciesIdentity>
<celldesigner:class>PROTEIN</celldesigner:class>
<celldesigner:proteinReference>pr18</celldesigner:proteinReference>
</celldesigner:speciesIdentity>
</annotation>
</species>
<species id="s59" name="MKK4" compartment="default" initialAmount="0">
<annotation>
<celldesigner:positionToCompartment>inside</celldesigner:positionToCompartment>
<celldesigner:speciesIdentity>
<celldesigner:class>PROTEIN</celldesigner:class>
<celldesigner:proteinReference>pr35</celldesigner:proteinReference>
</celldesigner:speciesIdentity>
</annotation>
</species>
<species id="s60" name="mTor" compartment="default" initialAmount="0">
<annotation>
<celldesigner:positionToCompartment>inside</celldesigner:positionToCompartment>
<celldesigner:speciesIdentity>
<celldesigner:class>PROTEIN</celldesigner:class>
<celldesigner:proteinReference>pr53</celldesigner:proteinReference>
</celldesigner:speciesIdentity>
</annotation>
</species>
<species id="s61" name="NIK" compartment="default" initialAmount="0">
<annotation>
<celldesigner:positionToCompartment>inside</celldesigner:positionToCompartment>
<celldesigner:speciesIdentity>
<celldesigner:class>PROTEIN</celldesigner:class>
<celldesigner:proteinReference>pr57</celldesigner:proteinReference>
</celldesigner:speciesIdentity>
</annotation>
</species>
<species id="s62" name="RIP1*" compartment="default" initialAmount="0">
<annotation>
<celldesigner:positionToCompartment>inside</celldesigner:positionToCompartment>
<celldesigner:speciesIdentity>
<celldesigner:class>PROTEIN</celldesigner:class>
<celldesigner:proteinReference>pr47</celldesigner:proteinReference>
</celldesigner:speciesIdentity>
</annotation>
</species>
<species id="s63" name="IKK" compartment="default" initialAmount="0">
<annotation>
<celldesigner:positionToCompartment>inside</celldesigner:positionToCompartment>
<celldesigner:speciesIdentity>
<celldesigner:class>PROTEIN</celldesigner:class>
<celldesigner:proteinReference>pr54</celldesigner:proteinReference>
</celldesigner:speciesIdentity>
</annotation>
</species>
<species id="s64" name="IkBa" compartment="default" initialAmount="0">
<annotation>
<celldesigner:positionToCompartment>inside</celldesigner:positionToCompartment>
<celldesigner:speciesIdentity>
<celldesigner:class>PROTEIN</celldesigner:class>
<celldesigner:proteinReference>pr52</celldesigner:proteinReference>
</celldesigner:speciesIdentity>
</annotation>
</species>
<species id="s65" name="Degradation" compartment="default" initialAmount="0">
<annotation>
<celldesigner:positionToCompartment>inside</celldesigner:positionToCompartment>
<celldesigner:speciesIdentity>
<celldesigner:class>PROTEIN</celldesigner:class>
<celldesigner:proteinReference>pr55</celldesigner:proteinReference>
</celldesigner:speciesIdentity>
</annotation>
</species>
<species id="s66" name="NFkB" compartment="default" initialAmount="0">
<annotation>
<celldesigner:positionToCompartment>inside</celldesigner:positionToCompartment>
<celldesigner:speciesIdentity>
<celldesigner:class>PROTEIN</celldesigner:class>
<celldesigner:proteinReference>pr56</celldesigner:proteinReference>
</celldesigner:speciesIdentity>
</annotation>
</species>
<species id="s67" name="DNA Survival Genes" compartment="default" initialAmount="0">
<annotation>
<celldesigner:positionToCompartment>inside</celldesigner:positionToCompartment>
<celldesigner:speciesIdentity>
<celldesigner:class>PROTEIN</celldesigner:class>
<celldesigner:proteinReference>pr58</celldesigner:proteinReference>
</celldesigner:speciesIdentity>
</annotation>
</species>
<species id="s69" name="s69" compartment="default" initialAmount="0">
<annotation>
<celldesigner:positionToCompartment>inside</celldesigner:positionToCompartment>
<celldesigner:speciesIdentity>
<celldesigner:class>COMPLEX</celldesigner:class>
<celldesigner:name>s69</celldesigner:name>
</celldesigner:speciesIdentity>
</annotation>
</species>
<species id="s73" name="Survival" compartment="default" initialAmount="0">
<annotation>
<celldesigner:positionToCompartment>inside</celldesigner:positionToCompartment>
<celldesigner:speciesIdentity>
<celldesigner:class>PROTEIN</celldesigner:class>
<celldesigner:proteinReference>pr62</celldesigner:proteinReference>
</celldesigner:speciesIdentity>
</annotation>
</species>
<species id="s74" name="tBid form." compartment="default" initialAmount="0">
<annotation>
<celldesigner:positionToCompartment>inside</celldesigner:positionToCompartment>
<celldesigner:speciesIdentity>
<celldesigner:class>PROTEIN</celldesigner:class>
<celldesigner:proteinReference>pr63</celldesigner:proteinReference>
</celldesigner:speciesIdentity>
</annotation>
</species>
<species id="s75" name="CytC" compartment="default" initialAmount="0">
<annotation>
<celldesigner:positionToCompartment>inside</celldesigner:positionToCompartment>
<celldesigner:speciesIdentity>
<celldesigner:class>PROTEIN</celldesigner:class>
<celldesigner:proteinReference>pr64</celldesigner:proteinReference>
</celldesigner:speciesIdentity>
</annotation>
</species>
<species id="s76" name="Apaf1" compartment="default" initialAmount="0">
<annotation>
<celldesigner:positionToCompartment>inside</celldesigner:positionToCompartment>
<celldesigner:speciesIdentity>
<celldesigner:class>PROTEIN</celldesigner:class>
<celldesigner:proteinReference>pr65</celldesigner:proteinReference>
</celldesigner:speciesIdentity>
</annotation>
</species>
<species id="s77" name="Caspase-9" compartment="default" initialAmount="0">
<annotation>
<celldesigner:positionToCompartment>inside</celldesigner:positionToCompartment>
<celldesigner:speciesIdentity>
<celldesigner:class>PROTEIN</celldesigner:class>
<celldesigner:proteinReference>pr66</celldesigner:proteinReference>
</celldesigner:speciesIdentity>
</annotation>
</species>
<species id="s78" name="XIAP" compartment="default" initialAmount="0">
<annotation>
<celldesigner:positionToCompartment>inside</celldesigner:positionToCompartment>
<celldesigner:speciesIdentity>
<celldesigner:class>PROTEIN</celldesigner:class>
<celldesigner:proteinReference>pr61</celldesigner:proteinReference>
</celldesigner:speciesIdentity>
</annotation>
</species>
<species id="s79" name="Caspase-7" compartment="default" initialAmount="0">
<annotation>
<celldesigner:positionToCompartment>inside</celldesigner:positionToCompartment>
<celldesigner:speciesIdentity>
<celldesigner:class>PROTEIN</celldesigner:class>
<celldesigner:proteinReference>pr67</celldesigner:proteinReference>
</celldesigner:speciesIdentity>
</annotation>
</species>
<species id="s80" name="Caspase-6" compartment="default" initialAmount="0">
<annotation>
<celldesigner:positionToCompartment>inside</celldesigner:positionToCompartment>
<celldesigner:speciesIdentity>
<celldesigner:class>PROTEIN</celldesigner:class>
<celldesigner:proteinReference>pr68</celldesigner:proteinReference>
</celldesigner:speciesIdentity>
</annotation>
</species>
<species id="s82" name="DFF45" compartment="default" initialAmount="0">
<annotation>
<celldesigner:positionToCompartment>inside</celldesigner:positionToCompartment>
<celldesigner:speciesIdentity>
<celldesigner:class>PROTEIN</celldesigner:class>
<celldesigner:proteinReference>pr70</celldesigner:proteinReference>
</celldesigner:speciesIdentity>
</annotation>
</species>
<species id="s83" name="DFF40" compartment="default" initialAmount="0">
<annotation>
<celldesigner:positionToCompartment>inside</celldesigner:positionToCompartment>
<celldesigner:speciesIdentity>
<celldesigner:class>PROTEIN</celldesigner:class>
<celldesigner:proteinReference>pr71</celldesigner:proteinReference>
</celldesigner:speciesIdentity>
</annotation>
</species>
<species id="s84" name="Cleavage of Caspase Substrate" compartment="default" initialAmount="0">
<annotation>
<celldesigner:positionToCompartment>inside</celldesigner:positionToCompartment>
<celldesigner:speciesIdentity>
<celldesigner:class>PROTEIN</celldesigner:class>
<celldesigner:proteinReference>pr72</celldesigner:proteinReference>
</celldesigner:speciesIdentity>
</annotation>
</species>
<species id="s85" name="DNA Fragmentation" compartment="default" initialAmount="0">
<annotation>
<celldesigner:positionToCompartment>inside</celldesigner:positionToCompartment>
<celldesigner:speciesIdentity>
<celldesigner:class>PROTEIN</celldesigner:class>
<celldesigner:proteinReference>pr73</celldesigner:proteinReference>
</celldesigner:speciesIdentity>
</annotation>
</species>
<species id="s86" name="ENDO-G" compartment="default" initialAmount="0">
<annotation>
<celldesigner:positionToCompartment>inside</celldesigner:positionToCompartment>
<celldesigner:speciesIdentity>
<celldesigner:class>PROTEIN</celldesigner:class>
<celldesigner:proteinReference>pr74</celldesigner:proteinReference>
</celldesigner:speciesIdentity>
</annotation>
</species>
<species id="s87" name="AIF" compartment="default" initialAmount="0">
<annotation>
<celldesigner:positionToCompartment>inside</celldesigner:positionToCompartment>
<celldesigner:speciesIdentity>
<celldesigner:class>PROTEIN</celldesigner:class>
<celldesigner:proteinReference>pr75</celldesigner:proteinReference>
</celldesigner:speciesIdentity>
</annotation>
</species>
<species id="s88" name="Stress Signals" compartment="default" initialAmount="0">
<annotation>
<celldesigner:positionToCompartment>inside</celldesigner:positionToCompartment>
<celldesigner:speciesIdentity>
<celldesigner:class>PROTEIN</celldesigner:class>
<celldesigner:proteinReference>pr76</celldesigner:proteinReference>
</celldesigner:speciesIdentity>
</annotation>
</species>
<species id="s89" name="DNA Death Genes" compartment="default" initialAmount="0">
<annotation>
<celldesigner:positionToCompartment>inside</celldesigner:positionToCompartment>
<celldesigner:speciesIdentity>
<celldesigner:class>PROTEIN</celldesigner:class>
<celldesigner:proteinReference>pr77</celldesigner:proteinReference>
</celldesigner:speciesIdentity>
</annotation>
</species>
<species id="s90" name="p53" compartment="default" initialAmount="0">
<annotation>
<celldesigner:positionToCompartment>inside</celldesigner:positionToCompartment>
<celldesigner:speciesIdentity>
<celldesigner:class>PROTEIN</celldesigner:class>
<celldesigner:proteinReference>pr78</celldesigner:proteinReference>
</celldesigner:speciesIdentity>
</annotation>
</species>
<species id="s91" name="ATM" compartment="default" initialAmount="0">
<annotation>
<celldesigner:positionToCompartment>inside</celldesigner:positionToCompartment>
<celldesigner:speciesIdentity>
<celldesigner:class>PROTEIN</celldesigner:class>
<celldesigner:proteinReference>pr79</celldesigner:proteinReference>
</celldesigner:speciesIdentity>
</annotation>
</species>
<species id="s92" name="DNA Damage" compartment="default" initialAmount="0">
<annotation>
<celldesigner:positionToCompartment>inside</celldesigner:positionToCompartment>
<celldesigner:speciesIdentity>
<celldesigner:class>PROTEIN</celldesigner:class>
<celldesigner:proteinReference>pr80</celldesigner:proteinReference>
</celldesigner:speciesIdentity>
</annotation>
</species>
<species id="s93" name="Caspase" compartment="default" initialAmount="0">
<annotation>
<celldesigner:positionToCompartment>inside</celldesigner:positionToCompartment>
<celldesigner:speciesIdentity>
<celldesigner:class>PROTEIN</celldesigner:class>
<celldesigner:proteinReference>pr82</celldesigner:proteinReference>
</celldesigner:speciesIdentity>
<celldesigner:listOfCatalyzedReactions>
<celldesigner:catalyzed reaction="re48"/>
<celldesigner:catalyzed reaction="re49"/>
<celldesigner:catalyzed reaction="re51"/>
<celldesigner:catalyzed reaction="re52"/>
</celldesigner:listOfCatalyzedReactions>
</annotation>
</species>
</listOfSpecies>
<listOfReactions>
<reaction id="re1" reversible="false" fast="false">
<annotation>
<celldesigner:reactionType>STATE_TRANSITION</celldesigner:reactionType>
<celldesigner:baseReactants>
<celldesigner:baseReactant species="s2" alias="sa3">
<celldesigner:linkAnchor position="ENE"/>
</celldesigner:baseReactant>
</celldesigner:baseReactants>
<celldesigner:baseProducts>
<celldesigner:baseProduct species="s3" alias="sa11">
<celldesigner:linkAnchor position="W"/>
</celldesigner:baseProduct>
</celldesigner:baseProducts>
<celldesigner:connectScheme connectPolicy="direct" rectangleIndex="1">
<celldesigner:listOfLineDirection>
<celldesigner:lineDirection index="0" value="unknown"/>
<celldesigner:lineDirection index="1" value="unknown"/>
<celldesigner:lineDirection index="2" value="unknown"/>
</celldesigner:listOfLineDirection>
</celldesigner:connectScheme>
<celldesigner:editPoints>0.26500791343075036,0.24954911848061911 0.7349920865692532,-0.24954911848062267</celldesigner:editPoints>
<celldesigner:line width="1.0" color="ff000000"/>
</annotation>
<listOfReactants>
<speciesReference species="s2">
<annotation>
<celldesigner:alias>sa3</celldesigner:alias>
</annotation>
</speciesReference>
</listOfReactants>
<listOfProducts>
<speciesReference species="s3">
<annotation>
<celldesigner:alias>sa11</celldesigner:alias>
</annotation>
</speciesReference>
</listOfProducts>
</reaction>
<reaction id="re2" reversible="false" fast="false">
<annotation>
<celldesigner:reactionType>STATE_TRANSITION</celldesigner:reactionType>
<celldesigner:baseReactants>
<celldesigner:baseReactant species="s2" alias="sa3">
<celldesigner:linkAnchor position="ESE"/>
</celldesigner:baseReactant>
</celldesigner:baseReactants>
<celldesigner:baseProducts>
<celldesigner:baseProduct species="s4" alias="sa12">
<celldesigner:linkAnchor position="W"/>
</celldesigner:baseProduct>
</celldesigner:baseProducts>
<celldesigner:connectScheme connectPolicy="direct" rectangleIndex="1">
<celldesigner:listOfLineDirection>
<celldesigner:lineDirection index="0" value="unknown"/>
<celldesigner:lineDirection index="1" value="unknown"/>
<celldesigner:lineDirection index="2" value="unknown"/>
</celldesigner:listOfLineDirection>
</celldesigner:connectScheme>
<celldesigner:editPoints>0.26090446882525953,-0.22879314958522556 0.6956114530371948,0.26692534118276967</celldesigner:editPoints>
<celldesigner:line width="1.0" color="ff000000"/>
</annotation>
<listOfReactants>
<speciesReference species="s2">
<annotation>
<celldesigner:alias>sa3</celldesigner:alias>
</annotation>
</speciesReference>
</listOfReactants>
<listOfProducts>
<speciesReference species="s4">
<annotation>
<celldesigner:alias>sa12</celldesigner:alias>
</annotation>
</speciesReference>
</listOfProducts>
</reaction>
<reaction id="re3" reversible="false" fast="false">
<annotation>
<celldesigner:reactionType>STATE_TRANSITION</celldesigner:reactionType>
<celldesigner:baseReactants>
<celldesigner:baseReactant species="s3" alias="sa11">
<celldesigner:linkAnchor position="E"/>
</celldesigner:baseReactant>
</celldesigner:baseReactants>
<celldesigner:baseProducts>
<celldesigner:baseProduct species="s12" alias="sa20">
<celldesigner:linkAnchor position="W"/>
</celldesigner:baseProduct>
</celldesigner:baseProducts>
<celldesigner:connectScheme connectPolicy="direct" rectangleIndex="0">
<celldesigner:listOfLineDirection>
<celldesigner:lineDirection index="0" value="unknown"/>
</celldesigner:listOfLineDirection>
</celldesigner:connectScheme>
<celldesigner:line width="1.0" color="ff000000"/>
</annotation>
<listOfReactants>
<speciesReference species="s3">
<annotation>
<celldesigner:alias>sa11</celldesigner:alias>
</annotation>
</speciesReference>
</listOfReactants>
<listOfProducts>
<speciesReference species="s12">
<annotation>
<celldesigner:alias>sa20</celldesigner:alias>
</annotation>
</speciesReference>
</listOfProducts>
</reaction>
<reaction id="re4" reversible="false" fast="false">
<annotation>
<celldesigner:reactionType>STATE_TRANSITION</celldesigner:reactionType>
<celldesigner:baseReactants>
<celldesigner:baseReactant species="s4" alias="sa12">
<celldesigner:linkAnchor position="E"/>
</celldesigner:baseReactant>
</celldesigner:baseReactants>
<celldesigner:baseProducts>
<celldesigner:baseProduct species="s16" alias="sa21">
<celldesigner:linkAnchor position="W"/>
</celldesigner:baseProduct>
</celldesigner:baseProducts>
<celldesigner:connectScheme connectPolicy="direct" rectangleIndex="0">
<celldesigner:listOfLineDirection>
<celldesigner:lineDirection index="0" value="unknown"/>
</celldesigner:listOfLineDirection>
</celldesigner:connectScheme>
<celldesigner:line width="1.0" color="ff000000"/>
</annotation>
<listOfReactants>
<speciesReference species="s4">
<annotation>
<celldesigner:alias>sa12</celldesigner:alias>
</annotation>
</speciesReference>
</listOfReactants>
<listOfProducts>
<speciesReference species="s16">
<annotation>
<celldesigner:alias>sa21</celldesigner:alias>
</annotation>
</speciesReference>
</listOfProducts>
</reaction>
<reaction id="re5" reversible="false" fast="false">
<annotation>
<celldesigner:reactionType>STATE_TRANSITION</celldesigner:reactionType>
<celldesigner:baseReactants>
<celldesigner:baseReactant species="s12" alias="sa20">
<celldesigner:linkAnchor position="E"/>
</celldesigner:baseReactant>
</celldesigner:baseReactants>
<celldesigner:baseProducts>
<celldesigner:baseProduct species="s21" alias="sa27">
<celldesigner:linkAnchor position="W"/>
</celldesigner:baseProduct>
</celldesigner:baseProducts>
<celldesigner:connectScheme connectPolicy="direct" rectangleIndex="0">
<celldesigner:listOfLineDirection>
<celldesigner:lineDirection index="0" value="unknown"/>
</celldesigner:listOfLineDirection>
</celldesigner:connectScheme>
<celldesigner:line width="1.0" color="ff000000"/>
</annotation>
<listOfReactants>
<speciesReference species="s12">
<annotation>
<celldesigner:alias>sa20</celldesigner:alias>
</annotation>
</speciesReference>
</listOfReactants>
<listOfProducts>
<speciesReference species="s21">
<annotation>
<celldesigner:alias>sa27</celldesigner:alias>
</annotation>
</speciesReference>
</listOfProducts>
</reaction>
<reaction id="re6" reversible="false" fast="false">
<annotation>
<celldesigner:reactionType>STATE_TRANSITION</celldesigner:reactionType>
<celldesigner:baseReactants>
<celldesigner:baseReactant species="s16" alias="sa21">
<celldesigner:linkAnchor position="E"/>
</celldesigner:baseReactant>
</celldesigner:baseReactants>
<celldesigner:baseProducts>
<celldesigner:baseProduct species="s21" alias="sa27">
<celldesigner:linkAnchor position="WSW"/>
</celldesigner:baseProduct>
</celldesigner:baseProducts>
<celldesigner:connectScheme connectPolicy="direct" rectangleIndex="1">
<celldesigner:listOfLineDirection>
<celldesigner:lineDirection index="0" value="unknown"/>
<celldesigner:lineDirection index="1" value="unknown"/>
<celldesigner:lineDirection index="2" value="unknown"/>
</celldesigner:listOfLineDirection>
</celldesigner:connectScheme>
<celldesigner:editPoints>0.2185415437673015,0.30748286971910943 0.8536400901514121,-0.14390948556215832</celldesigner:editPoints>
<celldesigner:line width="1.0" color="ff000000"/>
</annotation>
<listOfReactants>
<speciesReference species="s16">
<annotation>
<celldesigner:alias>sa21</celldesigner:alias>
</annotation>
</speciesReference>
</listOfReactants>
<listOfProducts>
<speciesReference species="s21">
<annotation>
<celldesigner:alias>sa27</celldesigner:alias>
</annotation>
</speciesReference>
</listOfProducts>
</reaction>
<reaction id="re7" reversible="false" fast="false">
<annotation>
<celldesigner:reactionType>STATE_TRANSITION</celldesigner:reactionType>
<celldesigner:baseReactants>
<celldesigner:baseReactant species="s1" alias="sa15">
<celldesigner:linkAnchor position="E"/>
</celldesigner:baseReactant>
</celldesigner:baseReactants>
<celldesigner:baseProducts>
<celldesigner:baseProduct species="s19" alias="sa25">
<celldesigner:linkAnchor position="WSW"/>
</celldesigner:baseProduct>
</celldesigner:baseProducts>
<celldesigner:connectScheme connectPolicy="direct" rectangleIndex="0">
<celldesigner:listOfLineDirection>
<celldesigner:lineDirection index="0" value="unknown"/>
</celldesigner:listOfLineDirection>
</celldesigner:connectScheme>
<celldesigner:line width="1.0" color="ff000000"/>
</annotation>
<listOfReactants>
<speciesReference species="s1">
<annotation>
<celldesigner:alias>sa15</celldesigner:alias>
</annotation>
</speciesReference>
</listOfReactants>
<listOfProducts>
<speciesReference species="s19">
<annotation>
<celldesigner:alias>sa25</celldesigner:alias>
</annotation>
</speciesReference>
</listOfProducts>
</reaction>
<reaction id="re8" reversible="false" fast="false">
<annotation>
<celldesigner:reactionType>STATE_TRANSITION</celldesigner:reactionType>
<celldesigner:baseReactants>
<celldesigner:baseReactant species="s19" alias="sa25">
<celldesigner:linkAnchor position="E"/>
</celldesigner:baseReactant>
</celldesigner:baseReactants>
<celldesigner:baseProducts>
<celldesigner:baseProduct species="s21" alias="sa27">
<celldesigner:linkAnchor position="WNW"/>
</celldesigner:baseProduct>
</celldesigner:baseProducts>
<celldesigner:connectScheme connectPolicy="direct" rectangleIndex="1">
<celldesigner:listOfLineDirection>
<celldesigner:lineDirection index="0" value="unknown"/>
<celldesigner:lineDirection index="1" value="unknown"/>
<celldesigner:lineDirection index="2" value="unknown"/>
</celldesigner:listOfLineDirection>
</celldesigner:connectScheme>
<celldesigner:editPoints>0.19611516064665935,-0.2987335586594444 0.8664874916860086,0.1413582006488312</celldesigner:editPoints>
<celldesigner:line width="1.0" color="ff000000"/>
</annotation>
<listOfReactants>
<speciesReference species="s19">
<annotation>
<celldesigner:alias>sa25</celldesigner:alias>
</annotation>
</speciesReference>
</listOfReactants>
<listOfProducts>
<speciesReference species="s21">
<annotation>
<celldesigner:alias>sa27</celldesigner:alias>
</annotation>
</speciesReference>
</listOfProducts>
</reaction>
<reaction id="re9" reversible="false" fast="false">
<annotation>
<celldesigner:reactionType>STATE_TRANSITION</celldesigner:reactionType>
<celldesigner:baseReactants>
<celldesigner:baseReactant species="s6" alias="sa14">
<celldesigner:linkAnchor position="ENE"/>
</celldesigner:baseReactant>
</celldesigner:baseReactants>
<celldesigner:baseProducts>
<celldesigner:baseProduct species="s1" alias="sa24">
<celldesigner:linkAnchor position="W"/>
</celldesigner:baseProduct>
</celldesigner:baseProducts>
<celldesigner:connectScheme connectPolicy="direct" rectangleIndex="0">
<celldesigner:listOfLineDirection>
<celldesigner:lineDirection index="0" value="unknown"/>
</celldesigner:listOfLineDirection>
</celldesigner:connectScheme>
<celldesigner:line width="1.0" color="ff000000"/>
</annotation>
<listOfReactants>
<speciesReference species="s6">
<annotation>
<celldesigner:alias>sa14</celldesigner:alias>
</annotation>
</speciesReference>
</listOfReactants>
<listOfProducts>
<speciesReference species="s1">
<annotation>
<celldesigner:alias>sa24</celldesigner:alias>
</annotation>
</speciesReference>
</listOfProducts>
</reaction>
<reaction id="re10" reversible="false" fast="false">
<annotation>
<celldesigner:reactionType>INHIBITION</celldesigner:reactionType>
<celldesigner:baseReactants>
<celldesigner:baseReactant species="s6" alias="sa14">
<celldesigner:linkAnchor position="ESE"/>
</celldesigner:baseReactant>
</celldesigner:baseReactants>
<celldesigner:baseProducts>
<celldesigner:baseProduct species="s19" alias="sa25">
<celldesigner:linkAnchor position="WNW"/>
</celldesigner:baseProduct>
</celldesigner:baseProducts>
<celldesigner:connectScheme connectPolicy="direct" >
<celldesigner:listOfLineDirection>
<celldesigner:lineDirection index="0" value="unknown"/>
<celldesigner:lineDirection index="1" value="unknown"/>
<celldesigner:lineDirection index="2" value="unknown"/>
</celldesigner:listOfLineDirection>
</celldesigner:connectScheme>
<celldesigner:editPoints>0.147306632146325,-0.13592384693501636 0.6071823142764678,0.3624635918267156</celldesigner:editPoints>
<celldesigner:line width="1.0" color="ff000000"/>
</annotation>
<listOfReactants>
<speciesReference species="s6">
<annotation>
<celldesigner:alias>sa14</celldesigner:alias>
</annotation>
</speciesReference>
</listOfReactants>
<listOfProducts>
<speciesReference species="s19">
<annotation>
<celldesigner:alias>sa25</celldesigner:alias>
</annotation>
</speciesReference>
</listOfProducts>
</reaction>
<reaction id="re11" reversible="false" fast="false">
<annotation>
<celldesigner:reactionType>STATE_TRANSITION</celldesigner:reactionType>
<celldesigner:baseReactants>
<celldesigner:baseReactant species="s1" alias="sa24">
<celldesigner:linkAnchor position="ESE"/>
</celldesigner:baseReactant>
</celldesigner:baseReactants>
<celldesigner:baseProducts>
<celldesigner:baseProduct species="s24" alias="sa30">
<celldesigner:linkAnchor position="W"/>
</celldesigner:baseProduct>
</celldesigner:baseProducts>
<celldesigner:connectScheme connectPolicy="direct" rectangleIndex="0">
<celldesigner:listOfLineDirection>
<celldesigner:lineDirection index="0" value="unknown"/>
</celldesigner:listOfLineDirection>
</celldesigner:connectScheme>
<celldesigner:line width="1.0" color="ff000000"/>
</annotation>
<listOfReactants>
<speciesReference species="s1">
<annotation>
<celldesigner:alias>sa24</celldesigner:alias>
</annotation>
</speciesReference>
</listOfReactants>
<listOfProducts>
<speciesReference species="s24">
<annotation>
<celldesigner:alias>sa30</celldesigner:alias>
</annotation>
</speciesReference>
</listOfProducts>
</reaction>
<reaction id="re12" reversible="false" fast="false">
<annotation>
<celldesigner:reactionType>STATE_TRANSITION</celldesigner:reactionType>
<celldesigner:baseReactants>
<celldesigner:baseReactant species="s24" alias="sa30">
<celldesigner:linkAnchor position="E"/>
</celldesigner:baseReactant>
</celldesigner:baseReactants>
<celldesigner:baseProducts>
<celldesigner:baseProduct species="s31" alias="sa37">
<celldesigner:linkAnchor position="W"/>
</celldesigner:baseProduct>
</celldesigner:baseProducts>
<celldesigner:connectScheme connectPolicy="direct" rectangleIndex="0">
<celldesigner:listOfLineDirection>
<celldesigner:lineDirection index="0" value="unknown"/>
</celldesigner:listOfLineDirection>
</celldesigner:connectScheme>
<celldesigner:line width="1.0" color="ff000000"/>
</annotation>
<listOfReactants>
<speciesReference species="s24">
<annotation>
<celldesigner:alias>sa30</celldesigner:alias>
</annotation>
</speciesReference>
</listOfReactants>
<listOfProducts>
<speciesReference species="s31">
<annotation>
<celldesigner:alias>sa37</celldesigner:alias>
</annotation>
</speciesReference>
</listOfProducts>
</reaction>
<reaction id="re13" reversible="false" fast="false">
<annotation>
<celldesigner:reactionType>STATE_TRANSITION</celldesigner:reactionType>
<celldesigner:baseReactants>
<celldesigner:baseReactant species="s5" alias="sa13">
<celldesigner:linkAnchor position="E"/>
</celldesigner:baseReactant>
</celldesigner:baseReactants>
<celldesigner:baseProducts>
<celldesigner:baseProduct species="s7" alias="csa1">
<celldesigner:linkAnchor position="W"/>
</celldesigner:baseProduct>
</celldesigner:baseProducts>
<celldesigner:connectScheme connectPolicy="direct" rectangleIndex="0">
<celldesigner:listOfLineDirection>
<celldesigner:lineDirection index="0" value="unknown"/>
</celldesigner:listOfLineDirection>
</celldesigner:connectScheme>
<celldesigner:line width="1.0" color="ff000000"/>
</annotation>
<listOfReactants>
<speciesReference species="s5">
<annotation>
<celldesigner:alias>sa13</celldesigner:alias>
</annotation>
</speciesReference>
</listOfReactants>
<listOfProducts>
<speciesReference species="s7">
<annotation>
<celldesigner:alias>csa1</celldesigner:alias>
</annotation>
</speciesReference>
</listOfProducts>
</reaction>
<reaction id="re14" reversible="false" fast="false">
<annotation>
<celldesigner:reactionType>STATE_TRANSITION</celldesigner:reactionType>
<celldesigner:baseReactants>
<celldesigner:baseReactant species="s11" alias="sa19">
<celldesigner:linkAnchor position="E"/>
</celldesigner:baseReactant>
</celldesigner:baseReactants>
<celldesigner:baseProducts>
<celldesigner:baseProduct species="s10" alias="sa18">
<celldesigner:linkAnchor position="W"/>
</celldesigner:baseProduct>
</celldesigner:baseProducts>
<celldesigner:connectScheme connectPolicy="direct" rectangleIndex="0">
<celldesigner:listOfLineDirection>
<celldesigner:lineDirection index="0" value="unknown"/>
</celldesigner:listOfLineDirection>
</celldesigner:connectScheme>
<celldesigner:line width="1.0" color="ff000000"/>
</annotation>
<listOfReactants>
<speciesReference species="s11">
<annotation>
<celldesigner:alias>sa19</celldesigner:alias>
</annotation>
</speciesReference>
</listOfReactants>
<listOfProducts>
<speciesReference species="s10">
<annotation>
<celldesigner:alias>sa18</celldesigner:alias>
</annotation>
</speciesReference>
</listOfProducts>
</reaction>
<reaction id="re15" reversible="false" fast="false">
<annotation>
<celldesigner:reactionType>STATE_TRANSITION</celldesigner:reactionType>
<celldesigner:baseReactants>
<celldesigner:baseReactant species="s10" alias="sa18">
<celldesigner:linkAnchor position="ESE"/>
</celldesigner:baseReactant>
</celldesigner:baseReactants>
<celldesigner:baseProducts>
<celldesigner:baseProduct species="s17" alias="sa22">
<celldesigner:linkAnchor position="W"/>
</celldesigner:baseProduct>
</celldesigner:baseProducts>
<celldesigner:connectScheme connectPolicy="direct" rectangleIndex="0">
<celldesigner:listOfLineDirection>
<celldesigner:lineDirection index="0" value="unknown"/>
</celldesigner:listOfLineDirection>
</celldesigner:connectScheme>
<celldesigner:line width="1.0" color="ff000000"/>
</annotation>
<listOfReactants>
<speciesReference species="s10">
<annotation>
<celldesigner:alias>sa18</celldesigner:alias>
</annotation>
</speciesReference>
</listOfReactants>
<listOfProducts>
<speciesReference species="s17">
<annotation>
<celldesigner:alias>sa22</celldesigner:alias>
</annotation>
</speciesReference>
</listOfProducts>
</reaction>
<reaction id="re16" reversible="false" fast="false">
<annotation>
<celldesigner:reactionType>STATE_TRANSITION</celldesigner:reactionType>
<celldesigner:baseReactants>
<celldesigner:baseReactant species="s10" alias="sa18">
<celldesigner:linkAnchor position="ENE"/>
</celldesigner:baseReactant>
</celldesigner:baseReactants>
<celldesigner:baseProducts>
<celldesigner:baseProduct species="s13" alias="csa2">
<celldesigner:linkAnchor position="WSW"/>
</celldesigner:baseProduct>
</celldesigner:baseProducts>
<celldesigner:connectScheme connectPolicy="direct" rectangleIndex="1">
<celldesigner:listOfLineDirection>
<celldesigner:lineDirection index="0" value="unknown"/>
<celldesigner:lineDirection index="1" value="unknown"/>
<celldesigner:lineDirection index="2" value="unknown"/>
</celldesigner:listOfLineDirection>
</celldesigner:connectScheme>
<celldesigner:editPoints>0.004965905662620784,0.05835579089876153 0.9977764601510655,-0.02612945861138577</celldesigner:editPoints>
<celldesigner:line width="1.0" color="ff000000"/>
</annotation>
<listOfReactants>
<speciesReference species="s10">
<annotation>
<celldesigner:alias>sa18</celldesigner:alias>
</annotation>
</speciesReference>
</listOfReactants>
<listOfProducts>
<speciesReference species="s13">
<annotation>
<celldesigner:alias>csa2</celldesigner:alias>
</annotation>
</speciesReference>
</listOfProducts>
</reaction>
<reaction id="re17" reversible="false" fast="false">
<annotation>
<celldesigner:reactionType>STATE_TRANSITION</celldesigner:reactionType>
<celldesigner:baseReactants>
<celldesigner:baseReactant species="s7" alias="csa1">
<celldesigner:linkAnchor position="ENE"/>
</celldesigner:baseReactant>
</celldesigner:baseReactants>
<celldesigner:baseProducts>
<celldesigner:baseProduct species="s13" alias="csa2">
<celldesigner:linkAnchor position="WNW"/>
</celldesigner:baseProduct>
</celldesigner:baseProducts>
<celldesigner:connectScheme connectPolicy="direct" rectangleIndex="1">
<celldesigner:listOfLineDirection>
<celldesigner:lineDirection index="0" value="unknown"/>
<celldesigner:lineDirection index="1" value="unknown"/>
<celldesigner:lineDirection index="2" value="unknown"/>
</celldesigner:listOfLineDirection>
</celldesigner:connectScheme>
<celldesigner:editPoints>0.002915440827560012,0.031037297143399534 0.99416911834488,-0.0620745942867989</celldesigner:editPoints>
<celldesigner:line width="1.0" color="ff000000"/>
</annotation>
<listOfReactants>
<speciesReference species="s7">
<annotation>
<celldesigner:alias>csa1</celldesigner:alias>
</annotation>
</speciesReference>
</listOfReactants>
<listOfProducts>
<speciesReference species="s13">
<annotation>
<celldesigner:alias>csa2</celldesigner:alias>
</annotation>
</speciesReference>
</listOfProducts>
</reaction>
<reaction id="re18" reversible="false" fast="false">
<annotation>
<celldesigner:reactionType>STATE_TRANSITION</celldesigner:reactionType>
<celldesigner:baseReactants>
<celldesigner:baseReactant species="s13" alias="csa2">
<celldesigner:linkAnchor position="ESE"/>
</celldesigner:baseReactant>
</celldesigner:baseReactants>
<celldesigner:baseProducts>
<celldesigner:baseProduct species="s22" alias="sa28">
<celldesigner:linkAnchor position="NW"/>
</celldesigner:baseProduct>
</celldesigner:baseProducts>
<celldesigner:connectScheme connectPolicy="direct" rectangleIndex="1">
<celldesigner:listOfLineDirection>
<celldesigner:lineDirection index="0" value="unknown"/>
<celldesigner:lineDirection index="1" value="unknown"/>
<celldesigner:lineDirection index="2" value="unknown"/>
</celldesigner:listOfLineDirection>
</celldesigner:connectScheme>
<celldesigner:editPoints>0.00447874436535578,-0.034345371132097346 0.9920512701262065,0.09443719080673563</celldesigner:editPoints>
<celldesigner:line width="1.0" color="ff000000"/>
</annotation>
<listOfReactants>
<speciesReference species="s13">
<annotation>
<celldesigner:alias>csa2</celldesigner:alias>
</annotation>
</speciesReference>
</listOfReactants>
<listOfProducts>
<speciesReference species="s22">
<annotation>
<celldesigner:alias>sa28</celldesigner:alias>
</annotation>
</speciesReference>
</listOfProducts>
</reaction>
<reaction id="re19" reversible="false" fast="false">
<annotation>
<celldesigner:reactionType>STATE_TRANSITION</celldesigner:reactionType>
<celldesigner:baseReactants>
<celldesigner:baseReactant species="s20" alias="sa26">
<celldesigner:linkAnchor position="E"/>
</celldesigner:baseReactant>
</celldesigner:baseReactants>
<celldesigner:baseProducts>
<celldesigner:baseProduct species="s22" alias="sa28">
<celldesigner:linkAnchor position="W"/>
</celldesigner:baseProduct>
</celldesigner:baseProducts>
<celldesigner:connectScheme connectPolicy="direct" rectangleIndex="0">
<celldesigner:listOfLineDirection>
<celldesigner:lineDirection index="0" value="unknown"/>
</celldesigner:listOfLineDirection>
</celldesigner:connectScheme>
<celldesigner:line width="1.0" color="ff000000"/>
</annotation>
<listOfReactants>
<speciesReference species="s20">
<annotation>
<celldesigner:alias>sa26</celldesigner:alias>
</annotation>
</speciesReference>
</listOfReactants>
<listOfProducts>
<speciesReference species="s22">
<annotation>
<celldesigner:alias>sa28</celldesigner:alias>
</annotation>
</speciesReference>
</listOfProducts>
</reaction>
<reaction id="re20" reversible="false" fast="false">
<annotation>
<celldesigner:reactionType>STATE_TRANSITION</celldesigner:reactionType>
<celldesigner:baseReactants>
<celldesigner:baseReactant species="s7" alias="csa1">
<celldesigner:linkAnchor position="ESE"/>
</celldesigner:baseReactant>
</celldesigner:baseReactants>
<celldesigner:baseProducts>
<celldesigner:baseProduct species="s22" alias="sa28">
<celldesigner:linkAnchor position="WSW"/>
</celldesigner:baseProduct>
</celldesigner:baseProducts>
<celldesigner:connectScheme connectPolicy="direct" rectangleIndex="1">
<celldesigner:listOfLineDirection>
<celldesigner:lineDirection index="0" value="unknown"/>
<celldesigner:lineDirection index="1" value="unknown"/>
<celldesigner:lineDirection index="2" value="unknown"/>
</celldesigner:listOfLineDirection>
</celldesigner:connectScheme>
<celldesigner:editPoints>0.6803598701649659,0.1424638900106574 0.726037754181836,-0.07567840019918481</celldesigner:editPoints>
<celldesigner:line width="1.0" color="ff000000"/>
</annotation>
<listOfReactants>
<speciesReference species="s7">
<annotation>
<celldesigner:alias>csa1</celldesigner:alias>
</annotation>
</speciesReference>
</listOfReactants>
<listOfProducts>
<speciesReference species="s22">
<annotation>
<celldesigner:alias>sa28</celldesigner:alias>
</annotation>
</speciesReference>
</listOfProducts>
</reaction>
<reaction id="re21" reversible="false" fast="false">
<annotation>
<celldesigner:reactionType>STATE_TRANSITION</celldesigner:reactionType>
<celldesigner:baseReactants>
<celldesigner:baseReactant species="s1" alias="sa24">
<celldesigner:linkAnchor position="ENE"/>
</celldesigner:baseReactant>
</celldesigner:baseReactants>
<celldesigner:baseProducts>
<celldesigner:baseProduct species="s22" alias="sa28">
<celldesigner:linkAnchor position="SW"/>
</celldesigner:baseProduct>
</celldesigner:baseProducts>
<celldesigner:connectScheme connectPolicy="direct" rectangleIndex="1">
<celldesigner:listOfLineDirection>
<celldesigner:lineDirection index="0" value="unknown"/>
<celldesigner:lineDirection index="1" value="unknown"/>
<celldesigner:lineDirection index="2" value="unknown"/>
</celldesigner:listOfLineDirection>
</celldesigner:connectScheme>
<celldesigner:editPoints>0.02377689228587565,0.10503877110437054 0.9815991862938542,-0.11177676542745618</celldesigner:editPoints>
<celldesigner:line width="1.0" color="ff000000"/>
</annotation>
<listOfReactants>
<speciesReference species="s1">
<annotation>
<celldesigner:alias>sa24</celldesigner:alias>
</annotation>
</speciesReference>
</listOfReactants>
<listOfProducts>
<speciesReference species="s22">
<annotation>
<celldesigner:alias>sa28</celldesigner:alias>
</annotation>
</speciesReference>
</listOfProducts>
</reaction>
<reaction id="re22" reversible="false" fast="false">
<annotation>
<celldesigner:reactionType>STATE_TRANSITION</celldesigner:reactionType>
<celldesigner:baseReactants>
<celldesigner:baseReactant species="s17" alias="sa22">
<celldesigner:linkAnchor position="E"/>
</celldesigner:baseReactant>
</celldesigner:baseReactants>
<celldesigner:baseProducts>
<celldesigner:baseProduct species="s30" alias="sa36">
<celldesigner:linkAnchor position="WSW"/>
</celldesigner:baseProduct>
</celldesigner:baseProducts>
<celldesigner:connectScheme connectPolicy="direct" rectangleIndex="0">
<celldesigner:listOfLineDirection>
<celldesigner:lineDirection index="0" value="unknown"/>
</celldesigner:listOfLineDirection>
</celldesigner:connectScheme>
<celldesigner:line width="1.0" color="ff000000"/>
</annotation>
<listOfReactants>
<speciesReference species="s17">
<annotation>
<celldesigner:alias>sa22</celldesigner:alias>
</annotation>
</speciesReference>
</listOfReactants>
<listOfProducts>
<speciesReference species="s30">
<annotation>
<celldesigner:alias>sa36</celldesigner:alias>
</annotation>
</speciesReference>
</listOfProducts>
</reaction>
<reaction id="re23" reversible="false" fast="false">
<annotation>
<celldesigner:reactionType>STATE_TRANSITION</celldesigner:reactionType>
<celldesigner:baseReactants>
<celldesigner:baseReactant species="s22" alias="sa28">
<celldesigner:linkAnchor position="ESE"/>
</celldesigner:baseReactant>
</celldesigner:baseReactants>
<celldesigner:baseProducts>
<celldesigner:baseProduct species="s30" alias="sa36">
<celldesigner:linkAnchor position="WNW"/>
</celldesigner:baseProduct>
</celldesigner:baseProducts>
<celldesigner:connectScheme connectPolicy="direct" rectangleIndex="1">
<celldesigner:listOfLineDirection>
<celldesigner:lineDirection index="0" value="unknown"/>
<celldesigner:lineDirection index="1" value="unknown"/>
<celldesigner:lineDirection index="2" value="unknown"/>
</celldesigner:listOfLineDirection>
</celldesigner:connectScheme>
<celldesigner:editPoints>0.03930714044113692,-0.10617200434372409 0.9187652430883162,0.2194221423103625</celldesigner:editPoints>
<celldesigner:line width="1.0" color="ff000000"/>
</annotation>
<listOfReactants>
<speciesReference species="s22">
<annotation>
<celldesigner:alias>sa28</celldesigner:alias>
</annotation>
</speciesReference>
</listOfReactants>
<listOfProducts>
<speciesReference species="s30">
<annotation>
<celldesigner:alias>sa36</celldesigner:alias>
</annotation>
</speciesReference>
</listOfProducts>
</reaction>
<reaction id="re24" reversible="false" fast="false">
<annotation>
<celldesigner:reactionType>STATE_TRANSITION</celldesigner:reactionType>
<celldesigner:baseReactants>
<celldesigner:baseReactant species="s13" alias="csa2">
<celldesigner:linkAnchor position="ENE"/>
</celldesigner:baseReactant>
</celldesigner:baseReactants>
<celldesigner:baseProducts>
<celldesigner:baseProduct species="s23" alias="sa29">
<celldesigner:linkAnchor position="W"/>
</celldesigner:baseProduct>
</celldesigner:baseProducts>
<celldesigner:connectScheme connectPolicy="direct" rectangleIndex="0">
<celldesigner:listOfLineDirection>
<celldesigner:lineDirection index="0" value="unknown"/>
</celldesigner:listOfLineDirection>
</celldesigner:connectScheme>
<celldesigner:line width="1.0" color="ff000000"/>
</annotation>
<listOfReactants>
<speciesReference species="s13">
<annotation>
<celldesigner:alias>csa2</celldesigner:alias>
</annotation>
</speciesReference>
</listOfReactants>
<listOfProducts>
<speciesReference species="s23">
<annotation>
<celldesigner:alias>sa29</celldesigner:alias>
</annotation>
</speciesReference>
</listOfProducts>
</reaction>
<reaction id="re25" reversible="false" fast="false">
<annotation>
<celldesigner:reactionType>STATE_TRANSITION</celldesigner:reactionType>
<celldesigner:baseReactants>
<celldesigner:baseReactant species="s26" alias="sa32">
<celldesigner:linkAnchor position="E"/>
</celldesigner:baseReactant>
</celldesigner:baseReactants>
<celldesigner:baseProducts>
<celldesigner:baseProduct species="s34" alias="sa40">
<celldesigner:linkAnchor position="W"/>
</celldesigner:baseProduct>
</celldesigner:baseProducts>
<celldesigner:connectScheme connectPolicy="direct" rectangleIndex="0">
<celldesigner:listOfLineDirection>
<celldesigner:lineDirection index="0" value="unknown"/>
</celldesigner:listOfLineDirection>
</celldesigner:connectScheme>
<celldesigner:line width="1.0" color="ff000000"/>
</annotation>
<listOfReactants>
<speciesReference species="s26">
<annotation>
<celldesigner:alias>sa32</celldesigner:alias>
</annotation>
</speciesReference>
</listOfReactants>
<listOfProducts>
<speciesReference species="s34">
<annotation>
<celldesigner:alias>sa40</celldesigner:alias>
</annotation>
</speciesReference>
</listOfProducts>
</reaction>
<reaction id="re26" reversible="false" fast="false">
<annotation>
<celldesigner:reactionType>STATE_TRANSITION</celldesigner:reactionType>
<celldesigner:baseReactants>
<celldesigner:baseReactant species="s18" alias="sa23">
<celldesigner:linkAnchor position="E"/>
</celldesigner:baseReactant>
</celldesigner:baseReactants>
<celldesigner:baseProducts>
<celldesigner:baseProduct species="s25" alias="sa31">
<celldesigner:linkAnchor position="W"/>
</celldesigner:baseProduct>
</celldesigner:baseProducts>
<celldesigner:connectScheme connectPolicy="direct" rectangleIndex="0">
<celldesigner:listOfLineDirection>
<celldesigner:lineDirection index="0" value="unknown"/>
</celldesigner:listOfLineDirection>
</celldesigner:connectScheme>
<celldesigner:line width="1.0" color="ff000000"/>
</annotation>
<listOfReactants>
<speciesReference species="s18">
<annotation>
<celldesigner:alias>sa23</celldesigner:alias>
</annotation>
</speciesReference>
</listOfReactants>
<listOfProducts>
<speciesReference species="s25">
<annotation>
<celldesigner:alias>sa31</celldesigner:alias>
</annotation>
</speciesReference>
</listOfProducts>
</reaction>
<reaction id="re27" reversible="false" fast="false">
<annotation>
<celldesigner:reactionType>STATE_TRANSITION</celldesigner:reactionType>
<celldesigner:baseReactants>
<celldesigner:baseReactant species="s28" alias="sa34">
<celldesigner:linkAnchor position="E"/>
</celldesigner:baseReactant>
</celldesigner:baseReactants>
<celldesigner:baseProducts>
<celldesigner:baseProduct species="s32" alias="sa38">
<celldesigner:linkAnchor position="W"/>
</celldesigner:baseProduct>
</celldesigner:baseProducts>
<celldesigner:connectScheme connectPolicy="direct" rectangleIndex="0">
<celldesigner:listOfLineDirection>
<celldesigner:lineDirection index="0" value="unknown"/>
</celldesigner:listOfLineDirection>
</celldesigner:connectScheme>
<celldesigner:line width="1.0" color="ff000000"/>
</annotation>
<listOfReactants>
<speciesReference species="s28">
<annotation>
<celldesigner:alias>sa34</celldesigner:alias>
</annotation>
</speciesReference>
</listOfReactants>
<listOfProducts>
<speciesReference species="s32">
<annotation>
<celldesigner:alias>sa38</celldesigner:alias>
</annotation>
</speciesReference>
</listOfProducts>
</reaction>
<reaction id="re28" reversible="false" fast="false">
<annotation>
<celldesigner:reactionType>STATE_TRANSITION</celldesigner:reactionType>
<celldesigner:baseReactants>
<celldesigner:baseReactant species="s27" alias="sa33">
<celldesigner:linkAnchor position="E"/>
</celldesigner:baseReactant>
</celldesigner:baseReactants>
<celldesigner:baseProducts>
<celldesigner:baseProduct species="s33" alias="sa39">
<celldesigner:linkAnchor position="W"/>
</celldesigner:baseProduct>
</celldesigner:baseProducts>
<celldesigner:connectScheme connectPolicy="direct" rectangleIndex="0">
<celldesigner:listOfLineDirection>
<celldesigner:lineDirection index="0" value="unknown"/>
</celldesigner:listOfLineDirection>
</celldesigner:connectScheme>
<celldesigner:line width="1.0" color="ff000000"/>
</annotation>
<listOfReactants>
<speciesReference species="s27">
<annotation>
<celldesigner:alias>sa33</celldesigner:alias>
</annotation>
</speciesReference>
</listOfReactants>
<listOfProducts>
<speciesReference species="s33">
<annotation>
<celldesigner:alias>sa39</celldesigner:alias>
</annotation>
</speciesReference>
</listOfProducts>
</reaction>
<reaction id="re29" reversible="false" fast="false">
<annotation>
<celldesigner:reactionType>STATE_TRANSITION</celldesigner:reactionType>
<celldesigner:baseReactants>
<celldesigner:baseReactant species="s23" alias="sa29">
<celldesigner:linkAnchor position="ENE"/>
</celldesigner:baseReactant>
</celldesigner:baseReactants>
<celldesigner:baseProducts>
<celldesigner:baseProduct species="s29" alias="sa35">
<celldesigner:linkAnchor position="W"/>
</celldesigner:baseProduct>
</celldesigner:baseProducts>
<celldesigner:connectScheme connectPolicy="direct" rectangleIndex="1">
<celldesigner:listOfLineDirection>
<celldesigner:lineDirection index="0" value="unknown"/>
<celldesigner:lineDirection index="1" value="unknown"/>
<celldesigner:lineDirection index="2" value="unknown"/>
</celldesigner:listOfLineDirection>
</celldesigner:connectScheme>
<celldesigner:editPoints>0.3385892116182587,0.06970954356846537 0.37925311203319634,-0.12780082987551822</celldesigner:editPoints>
<celldesigner:line width="1.0" color="ff000000"/>
</annotation>
<listOfReactants>
<speciesReference species="s23">
<annotation>
<celldesigner:alias>sa29</celldesigner:alias>
</annotation>
</speciesReference>
</listOfReactants>
<listOfProducts>
<speciesReference species="s29">
<annotation>
<celldesigner:alias>sa35</celldesigner:alias>
</annotation>
</speciesReference>
</listOfProducts>
</reaction>
<reaction id="re30" reversible="false" fast="false">
<annotation>
<celldesigner:reactionType>STATE_TRANSITION</celldesigner:reactionType>
<celldesigner:baseReactants>
<celldesigner:baseReactant species="s29" alias="sa35">
<celldesigner:linkAnchor position="E"/>
</celldesigner:baseReactant>
</celldesigner:baseReactants>
<celldesigner:baseProducts>
<celldesigner:baseProduct species="s44" alias="sa44">
<celldesigner:linkAnchor position="WNW"/>
</celldesigner:baseProduct>
</celldesigner:baseProducts>
<celldesigner:connectScheme connectPolicy="direct" rectangleIndex="1">
<celldesigner:listOfLineDirection>
<celldesigner:lineDirection index="0" value="unknown"/>
<celldesigner:lineDirection index="1" value="unknown"/>
<celldesigner:lineDirection index="2" value="unknown"/>
</celldesigner:listOfLineDirection>
</celldesigner:connectScheme>
<celldesigner:editPoints>0.13761467889908197,-0.04128440366972458 0.22018348623853168,0.23394495412844046</celldesigner:editPoints>
<celldesigner:line width="1.0" color="ff000000"/>
</annotation>
<listOfReactants>
<speciesReference species="s29">
<annotation>
<celldesigner:alias>sa35</celldesigner:alias>
</annotation>
</speciesReference>
</listOfReactants>
<listOfProducts>
<speciesReference species="s44">
<annotation>
<celldesigner:alias>sa44</celldesigner:alias>
</annotation>
</speciesReference>
</listOfProducts>
</reaction>
<reaction id="re31" reversible="false" fast="false">
<annotation>
<celldesigner:reactionType>STATE_TRANSITION</celldesigner:reactionType>
<celldesigner:baseReactants>
<celldesigner:baseReactant species="s44" alias="sa44">
<celldesigner:linkAnchor position="WSW"/>
</celldesigner:baseReactant>
</celldesigner:baseReactants>
<celldesigner:baseProducts>
<celldesigner:baseProduct species="s23" alias="sa29">
<celldesigner:linkAnchor position="ESE"/>
</celldesigner:baseProduct>
</celldesigner:baseProducts>
<celldesigner:connectScheme connectPolicy="direct" rectangleIndex="1">
<celldesigner:listOfLineDirection>
<celldesigner:lineDirection index="0" value="unknown"/>
<celldesigner:lineDirection index="1" value="unknown"/>
<celldesigner:lineDirection index="2" value="unknown"/>
</celldesigner:listOfLineDirection>
</celldesigner:connectScheme>
<celldesigner:editPoints>0.9163047954038452,-0.09389296051669027 0.9266956163676923,0.007511436841335373</celldesigner:editPoints>
<celldesigner:line width="1.0" color="ff000000"/>
</annotation>
<listOfReactants>
<speciesReference species="s44">
<annotation>
<celldesigner:alias>sa44</celldesigner:alias>
</annotation>
</speciesReference>
</listOfReactants>
<listOfProducts>
<speciesReference species="s23">
<annotation>
<celldesigner:alias>sa29</celldesigner:alias>
</annotation>
</speciesReference>
</listOfProducts>
</reaction>
<reaction id="re32" reversible="false" fast="false">
<annotation>
<celldesigner:reactionType>INHIBITION</celldesigner:reactionType>
<celldesigner:baseReactants>
<celldesigner:baseReactant species="s31" alias="sa37">
<celldesigner:linkAnchor position="E"/>
</celldesigner:baseReactant>
</celldesigner:baseReactants>
<celldesigner:baseProducts>
<celldesigner:baseProduct species="s16" alias="sa45">
<celldesigner:linkAnchor position="WSW"/>
</celldesigner:baseProduct>
</celldesigner:baseProducts>
<celldesigner:connectScheme connectPolicy="direct" >
<celldesigner:listOfLineDirection>
<celldesigner:lineDirection index="0" value="unknown"/>
</celldesigner:listOfLineDirection>
</celldesigner:connectScheme>
<celldesigner:line width="1.0" color="ff000000"/>
</annotation>
<listOfReactants>
<speciesReference species="s31">
<annotation>
<celldesigner:alias>sa37</celldesigner:alias>
</annotation>
</speciesReference>
</listOfReactants>
<listOfProducts>
<speciesReference species="s16">
<annotation>
<celldesigner:alias>sa45</celldesigner:alias>
</annotation>
</speciesReference>
</listOfProducts>
</reaction>
<reaction id="re33" reversible="false" fast="false">
<annotation>
<celldesigner:reactionType>INHIBITION</celldesigner:reactionType>
<celldesigner:baseReactants>
<celldesigner:baseReactant species="s30" alias="sa36">
<celldesigner:linkAnchor position="ESE"/>
</celldesigner:baseReactant>
</celldesigner:baseReactants>
<celldesigner:baseProducts>
<celldesigner:baseProduct species="s16" alias="sa45">
<celldesigner:linkAnchor position="WNW"/>
</celldesigner:baseProduct>
</celldesigner:baseProducts>
<celldesigner:connectScheme connectPolicy="direct" >
<celldesigner:listOfLineDirection>
<celldesigner:lineDirection index="0" value="unknown"/>
<celldesigner:lineDirection index="1" value="unknown"/>
<celldesigner:lineDirection index="2" value="unknown"/>
</celldesigner:listOfLineDirection>
</celldesigner:connectScheme>
<celldesigner:editPoints>0.060243279845047404,-0.05908837627507635 0.6681818187347135,0.42056459798882717</celldesigner:editPoints>
<celldesigner:line width="1.0" color="ff000000"/>
</annotation>
<listOfReactants>
<speciesReference species="s30">
<annotation>
<celldesigner:alias>sa36</celldesigner:alias>
</annotation>
</speciesReference>
</listOfReactants>
<listOfProducts>
<speciesReference species="s16">
<annotation>
<celldesigner:alias>sa45</celldesigner:alias>
</annotation>
</speciesReference>
</listOfProducts>
</reaction>
<reaction id="re34" reversible="false" fast="false">
<annotation>
<celldesigner:reactionType>STATE_TRANSITION</celldesigner:reactionType>
<celldesigner:baseReactants>
<celldesigner:baseReactant species="s33" alias="sa39">
<celldesigner:linkAnchor position="E"/>
</celldesigner:baseReactant>
</celldesigner:baseReactants>
<celldesigner:baseProducts>
<celldesigner:baseProduct species="s45" alias="sa46">
<celldesigner:linkAnchor position="WNW"/>
</celldesigner:baseProduct>
</celldesigner:baseProducts>
<celldesigner:connectScheme connectPolicy="direct" rectangleIndex="1">
<celldesigner:listOfLineDirection>
<celldesigner:lineDirection index="0" value="unknown"/>
<celldesigner:lineDirection index="1" value="unknown"/>
<celldesigner:lineDirection index="2" value="unknown"/>
</celldesigner:listOfLineDirection>
</celldesigner:connectScheme>
<celldesigner:editPoints>0.12886585851954369,-0.016600623695748995 0.14518980515369684,0.11011747051513532</celldesigner:editPoints>
<celldesigner:line width="1.0" color="ff000000"/>
</annotation>
<listOfReactants>
<speciesReference species="s33">
<annotation>
<celldesigner:alias>sa39</celldesigner:alias>
</annotation>
</speciesReference>
</listOfReactants>
<listOfProducts>
<speciesReference species="s45">
<annotation>
<celldesigner:alias>sa46</celldesigner:alias>
</annotation>
</speciesReference>
</listOfProducts>
</reaction>
<reaction id="re35" reversible="false" fast="false">
<annotation>
<celldesigner:reactionType>STATE_TRANSITION</celldesigner:reactionType>
<celldesigner:baseReactants>
<celldesigner:baseReactant species="s32" alias="sa38">
<celldesigner:linkAnchor position="E"/>
</celldesigner:baseReactant>
</celldesigner:baseReactants>
<celldesigner:baseProducts>
<celldesigner:baseProduct species="s45" alias="sa46">
<celldesigner:linkAnchor position="WSW"/>
</celldesigner:baseProduct>
</celldesigner:baseProducts>
<celldesigner:connectScheme connectPolicy="direct" rectangleIndex="1">
<celldesigner:listOfLineDirection>
<celldesigner:lineDirection index="0" value="unknown"/>
<celldesigner:lineDirection index="1" value="unknown"/>
<celldesigner:lineDirection index="2" value="unknown"/>
</celldesigner:listOfLineDirection>
</celldesigner:connectScheme>
<celldesigner:editPoints>0.11563077259702181,0.04216231227882661 0.23298254177308975,-0.27967667144955044</celldesigner:editPoints>
<celldesigner:line width="1.0" color="ff000000"/>
</annotation>
<listOfReactants>
<speciesReference species="s32">
<annotation>
<celldesigner:alias>sa38</celldesigner:alias>
</annotation>
</speciesReference>
</listOfReactants>
<listOfProducts>
<speciesReference species="s45">
<annotation>
<celldesigner:alias>sa46</celldesigner:alias>
</annotation>
</speciesReference>
</listOfProducts>
</reaction>
<reaction id="re37" reversible="false" fast="false">
<annotation>
<celldesigner:reactionType>STATE_TRANSITION</celldesigner:reactionType>
<celldesigner:baseReactants>
<celldesigner:baseReactant species="s25" alias="sa31">
<celldesigner:linkAnchor position="ENE"/>
</celldesigner:baseReactant>
</celldesigner:baseReactants>
<celldesigner:baseProducts>
<celldesigner:baseProduct species="s52" alias="csa6">
<celldesigner:linkAnchor position="WNW"/>
</celldesigner:baseProduct>
</celldesigner:baseProducts>
<celldesigner:connectScheme connectPolicy="direct" rectangleIndex="2">
<celldesigner:listOfLineDirection>
<celldesigner:lineDirection index="0" value="unknown"/>
<celldesigner:lineDirection index="1" value="unknown"/>
<celldesigner:lineDirection index="2" value="unknown"/>
<celldesigner:lineDirection index="3" value="unknown"/>
<celldesigner:lineDirection index="4" value="unknown"/>
</celldesigner:listOfLineDirection>
</celldesigner:connectScheme>
<celldesigner:editPoints>0.03441684851976623,0.0364370589103733 0.5562258963320664,-0.45644089259978005 0.8441801956141111,-0.15158416638299244 0.8508603230810128,-0.15789392194494933</celldesigner:editPoints>
<celldesigner:line width="1.0" color="ff000000"/>
</annotation>
<listOfReactants>
<speciesReference species="s25">
<annotation>
<celldesigner:alias>sa31</celldesigner:alias>
</annotation>
</speciesReference>
</listOfReactants>
<listOfProducts>
<speciesReference species="s52">
<annotation>
<celldesigner:alias>csa6</celldesigner:alias>
</annotation>
</speciesReference>
</listOfProducts>
</reaction>
<reaction id="re38" reversible="false" fast="false">
<annotation>
<celldesigner:reactionType>STATE_TRANSITION</celldesigner:reactionType>
<celldesigner:baseReactants>
<celldesigner:baseReactant species="s34" alias="sa40">
<celldesigner:linkAnchor position="ENE"/>
</celldesigner:baseReactant>
</celldesigner:baseReactants>
<celldesigner:baseProducts>
<celldesigner:baseProduct species="s52" alias="csa6">
<celldesigner:linkAnchor position="WSW"/>
</celldesigner:baseProduct>
</celldesigner:baseProducts>
<celldesigner:connectScheme connectPolicy="direct" rectangleIndex="1">
<celldesigner:listOfLineDirection>
<celldesigner:lineDirection index="0" value="unknown"/>
<celldesigner:lineDirection index="1" value="unknown"/>
<celldesigner:lineDirection index="2" value="unknown"/>
</celldesigner:listOfLineDirection>
</celldesigner:connectScheme>
<celldesigner:editPoints>0.2427806889457026,0.2795172405624866 0.8127708246266198,-0.21555990585751061</celldesigner:editPoints>
<celldesigner:line width="1.0" color="ff000000"/>
</annotation>
<listOfReactants>
<speciesReference species="s34">
<annotation>
<celldesigner:alias>sa40</celldesigner:alias>
</annotation>
</speciesReference>
</listOfReactants>
<listOfProducts>
<speciesReference species="s52">
<annotation>
<celldesigner:alias>csa6</celldesigner:alias>
</annotation>
</speciesReference>
</listOfProducts>
</reaction>
<reaction id="re39" reversible="false" fast="false">
<annotation>
<celldesigner:reactionType>STATE_TRANSITION</celldesigner:reactionType>
<celldesigner:baseReactants>
<celldesigner:baseReactant species="s25" alias="sa31">
<celldesigner:linkAnchor position="ESE"/>
</celldesigner:baseReactant>
</celldesigner:baseReactants>
<celldesigner:baseProducts>
<celldesigner:baseProduct species="s35" alias="csa3">
<celldesigner:linkAnchor position="W"/>
</celldesigner:baseProduct>
</celldesigner:baseProducts>
<celldesigner:connectScheme connectPolicy="direct" rectangleIndex="1">
<celldesigner:listOfLineDirection>
<celldesigner:lineDirection index="0" value="unknown"/>
<celldesigner:lineDirection index="1" value="unknown"/>
<celldesigner:lineDirection index="2" value="unknown"/>
</celldesigner:listOfLineDirection>
</celldesigner:connectScheme>
<celldesigner:editPoints>0.08607077926929385,-0.22354494060219643 0.9569646103653522,0.1117724703010986</celldesigner:editPoints>
<celldesigner:line width="1.0" color="ff000000"/>
</annotation>
<listOfReactants>
<speciesReference species="s25">
<annotation>
<celldesigner:alias>sa31</celldesigner:alias>
</annotation>
</speciesReference>
</listOfReactants>
<listOfProducts>
<speciesReference species="s35">
<annotation>
<celldesigner:alias>csa3</celldesigner:alias>
</annotation>
</speciesReference>
</listOfProducts>
</reaction>
<reaction id="re40" reversible="false" fast="false">
<annotation>
<celldesigner:reactionType>STATE_TRANSITION</celldesigner:reactionType>
<celldesigner:baseReactants>
<celldesigner:baseReactant species="s34" alias="sa40">
<celldesigner:linkAnchor position="ESE"/>
</celldesigner:baseReactant>
</celldesigner:baseReactants>
<celldesigner:baseProducts>
<celldesigner:baseProduct species="s48" alias="csa5">
<celldesigner:linkAnchor position="W"/>
</celldesigner:baseProduct>
</celldesigner:baseProducts>
<celldesigner:connectScheme connectPolicy="direct" rectangleIndex="1">
<celldesigner:listOfLineDirection>
<celldesigner:lineDirection index="0" value="unknown"/>
<celldesigner:lineDirection index="1" value="unknown"/>
<celldesigner:lineDirection index="2" value="unknown"/>
</celldesigner:listOfLineDirection>
</celldesigner:connectScheme>
<celldesigner:editPoints>0.0279148026121101,-0.08369408066815975 0.9278065449686808,0.2164502086245509</celldesigner:editPoints>
<celldesigner:line width="1.0" color="ff000000"/>
</annotation>
<listOfReactants>
<speciesReference species="s34">
<annotation>
<celldesigner:alias>sa40</celldesigner:alias>
</annotation>
</speciesReference>
</listOfReactants>
<listOfProducts>
<speciesReference species="s48">
<annotation>
<celldesigner:alias>csa5</celldesigner:alias>
</annotation>
</speciesReference>
</listOfProducts>
</reaction>
<reaction id="re41" reversible="false" fast="false">
<annotation>
<celldesigner:reactionType>STATE_TRANSITION</celldesigner:reactionType>
<celldesigner:baseReactants>
<celldesigner:baseReactant species="s30" alias="sa36">
<celldesigner:linkAnchor position="E"/>
</celldesigner:baseReactant>
</celldesigner:baseReactants>
<celldesigner:baseProducts>
<celldesigner:baseProduct species="s42" alias="sa42">
<celldesigner:linkAnchor position="WSW"/>
</celldesigner:baseProduct>
</celldesigner:baseProducts>
<celldesigner:connectScheme connectPolicy="direct" rectangleIndex="1">
<celldesigner:listOfLineDirection>
<celldesigner:lineDirection index="0" value="unknown"/>
<celldesigner:lineDirection index="1" value="unknown"/>
<celldesigner:lineDirection index="2" value="unknown"/>
</celldesigner:listOfLineDirection>
</celldesigner:connectScheme>
<celldesigner:editPoints>0.3799322871830946,0.40881227522910724 0.9164983984212978,-0.08984885169870527</celldesigner:editPoints>
<celldesigner:line width="1.0" color="ff000000"/>
</annotation>
<listOfReactants>
<speciesReference species="s30">
<annotation>
<celldesigner:alias>sa36</celldesigner:alias>
</annotation>
</speciesReference>
</listOfReactants>
<listOfProducts>
<speciesReference species="s42">
<annotation>
<celldesigner:alias>sa42</celldesigner:alias>
</annotation>
</speciesReference>
</listOfProducts>
</reaction>
<reaction id="re42" reversible="false" fast="false">
<annotation>
<celldesigner:reactionType>STATE_TRANSITION</celldesigner:reactionType>
<celldesigner:baseReactants>
<celldesigner:baseReactant species="s48" alias="csa5">
<celldesigner:linkAnchor position="E"/>
</celldesigner:baseReactant>
</celldesigner:baseReactants>
<celldesigner:baseProducts>
<celldesigner:baseProduct species="s62" alias="sa56">
<celldesigner:linkAnchor position="W"/>
</celldesigner:baseProduct>
</celldesigner:baseProducts>
<celldesigner:connectScheme connectPolicy="direct" rectangleIndex="0">
<celldesigner:listOfLineDirection>
<celldesigner:lineDirection index="0" value="unknown"/>
</celldesigner:listOfLineDirection>
</celldesigner:connectScheme>
<celldesigner:line width="1.0" color="ff000000"/>
</annotation>
<listOfReactants>
<speciesReference species="s48">
<annotation>
<celldesigner:alias>csa5</celldesigner:alias>
</annotation>
</speciesReference>
</listOfReactants>
<listOfProducts>
<speciesReference species="s62">
<annotation>
<celldesigner:alias>sa56</celldesigner:alias>
</annotation>
</speciesReference>
</listOfProducts>
</reaction>
<reaction id="re43" reversible="false" fast="false">
<annotation>
<celldesigner:reactionType>STATE_TRANSITION</celldesigner:reactionType>
<celldesigner:baseReactants>
<celldesigner:baseReactant species="s47" alias="sa48">
<celldesigner:linkAnchor position="E"/>
</celldesigner:baseReactant>
</celldesigner:baseReactants>
<celldesigner:baseProducts>
<celldesigner:baseProduct species="s58" alias="sa52">
<celldesigner:linkAnchor position="WNW"/>
</celldesigner:baseProduct>
</celldesigner:baseProducts>
<celldesigner:connectScheme connectPolicy="direct" rectangleIndex="1">
<celldesigner:listOfLineDirection>
<celldesigner:lineDirection index="0" value="unknown"/>
<celldesigner:lineDirection index="1" value="unknown"/>
<celldesigner:lineDirection index="2" value="unknown"/>
</celldesigner:listOfLineDirection>
</celldesigner:connectScheme>
<celldesigner:editPoints>0.3220215799183759,0.013417565829932698 0.32375468217140924,-0.028176888242858134</celldesigner:editPoints>
<celldesigner:line width="1.0" color="ff000000"/>
<celldesigner:listOfModification>
<celldesigner:modification type="INHIBITION" modifiers="s42" aliases="sa42" targetLineIndex="-1,6">
<celldesigner:connectScheme connectPolicy="direct">
<celldesigner:listOfLineDirection>
<celldesigner:lineDirection index="0" value="unknown"/>
</celldesigner:listOfLineDirection>
</celldesigner:connectScheme>
<celldesigner:linkTarget species="s42" alias="sa42">
<celldesigner:linkAnchor position="ENE"/>
</celldesigner:linkTarget>
<celldesigner:line width="1.0" color="ff000000"/>
</celldesigner:modification>
</celldesigner:listOfModification>
</annotation>
<listOfReactants>
<speciesReference species="s47">
<annotation>
<celldesigner:alias>sa48</celldesigner:alias>
</annotation>
</speciesReference>
</listOfReactants>
<listOfProducts>
<speciesReference species="s58">
<annotation>
<celldesigner:alias>sa52</celldesigner:alias>
</annotation>
</speciesReference>
</listOfProducts>
<listOfModifiers>
<modifierSpeciesReference species="s42">
<annotation>
<celldesigner:alias>sa42</celldesigner:alias>
</annotation>
</modifierSpeciesReference>
</listOfModifiers>
</reaction>
<reaction id="re45" reversible="false" fast="false">
<annotation>
<celldesigner:reactionType>STATE_TRANSITION</celldesigner:reactionType>
<celldesigner:baseReactants>
<celldesigner:baseReactant species="s46" alias="sa47">
<celldesigner:linkAnchor position="E"/>
</celldesigner:baseReactant>
</celldesigner:baseReactants>
<celldesigner:baseProducts>
<celldesigner:baseProduct species="s59" alias="sa53">
<celldesigner:linkAnchor position="WNW"/>
</celldesigner:baseProduct>
</celldesigner:baseProducts>
<celldesigner:connectScheme connectPolicy="direct" rectangleIndex="1">
<celldesigner:listOfLineDirection>
<celldesigner:lineDirection index="0" value="unknown"/>
<celldesigner:lineDirection index="1" value="unknown"/>
<celldesigner:lineDirection index="2" value="unknown"/>
</celldesigner:listOfLineDirection>
</celldesigner:connectScheme>
<celldesigner:editPoints>0.16101078995918794,0.006708782914965461 0.1627438922122204,-0.03488567115782448</celldesigner:editPoints>
<celldesigner:line width="1.0" color="ff000000"/>
<celldesigner:listOfModification>
<celldesigner:modification type="INHIBITION" modifiers="s42" aliases="sa42" targetLineIndex="-1,6">
<celldesigner:connectScheme connectPolicy="direct">
<celldesigner:listOfLineDirection>
<celldesigner:lineDirection index="0" value="unknown"/>
</celldesigner:listOfLineDirection>
</celldesigner:connectScheme>
<celldesigner:linkTarget species="s42" alias="sa42">
<celldesigner:linkAnchor position="N"/>
</celldesigner:linkTarget>
<celldesigner:line width="1.0" color="ff000000"/>
</celldesigner:modification>
</celldesigner:listOfModification>
</annotation>
<listOfReactants>
<speciesReference species="s46">
<annotation>
<celldesigner:alias>sa47</celldesigner:alias>
</annotation>
</speciesReference>
</listOfReactants>
<listOfProducts>
<speciesReference species="s59">
<annotation>
<celldesigner:alias>sa53</celldesigner:alias>
</annotation>
</speciesReference>
</listOfProducts>
<listOfModifiers>
<modifierSpeciesReference species="s42">
<annotation>
<celldesigner:alias>sa42</celldesigner:alias>
</annotation>
</modifierSpeciesReference>
</listOfModifiers>
</reaction>
<reaction id="re47" reversible="false" fast="false">
<annotation>
<celldesigner:reactionType>STATE_TRANSITION</celldesigner:reactionType>
<celldesigner:baseReactants>
<celldesigner:baseReactant species="s42" alias="sa42">
<celldesigner:linkAnchor position="WNW"/>
</celldesigner:baseReactant>
</celldesigner:baseReactants>
<celldesigner:baseProducts>
<celldesigner:baseProduct species="s22" alias="sa28">
<celldesigner:linkAnchor position="ENE"/>
</celldesigner:baseProduct>
</celldesigner:baseProducts>
<celldesigner:connectScheme connectPolicy="direct" rectangleIndex="1">
<celldesigner:listOfLineDirection>
<celldesigner:lineDirection index="0" value="unknown"/>
<celldesigner:lineDirection index="1" value="unknown"/>
<celldesigner:lineDirection index="2" value="unknown"/>
</celldesigner:listOfLineDirection>
</celldesigner:connectScheme>
<celldesigner:editPoints>0.5818613112147815,-0.02926623857003019 0.5843847777037285,0.020904456121448423</celldesigner:editPoints>
<celldesigner:line width="1.0" color="ff000000"/>
</annotation>
<listOfReactants>
<speciesReference species="s42">
<annotation>
<celldesigner:alias>sa42</celldesigner:alias>
</annotation>
</speciesReference>
</listOfReactants>
<listOfProducts>
<speciesReference species="s22">
<annotation>
<celldesigner:alias>sa28</celldesigner:alias>
</annotation>
</speciesReference>
</listOfProducts>
</reaction>
<reaction id="re48" reversible="false" fast="false">
<annotation>
<celldesigner:reactionType>STATE_TRANSITION</celldesigner:reactionType>
<celldesigner:baseReactants>
<celldesigner:baseReactant species="s45" alias="sa46">
<celldesigner:linkAnchor position="ENE"/>
</celldesigner:baseReactant>
</celldesigner:baseReactants>
<celldesigner:baseProducts>
<celldesigner:baseProduct species="s56" alias="sa50">
<celldesigner:linkAnchor position="NW"/>
</celldesigner:baseProduct>
</celldesigner:baseProducts>
<celldesigner:connectScheme connectPolicy="direct" rectangleIndex="1">
<celldesigner:listOfLineDirection>
<celldesigner:lineDirection index="0" value="unknown"/>
<celldesigner:lineDirection index="1" value="unknown"/>
<celldesigner:lineDirection index="2" value="unknown"/>
</celldesigner:listOfLineDirection>
</celldesigner:connectScheme>
<celldesigner:editPoints>0.34760636454548166,-0.17325663138509095 0.5560165153420398,0.24487856074932846</celldesigner:editPoints>
<celldesigner:line width="1.0" color="ff000000"/>
<celldesigner:listOfModification>
<celldesigner:modification type="INHIBITION" modifiers="s93" aliases="sa93" targetLineIndex="-1,7">
<celldesigner:connectScheme connectPolicy="direct">
<celldesigner:listOfLineDirection>
<celldesigner:lineDirection index="0" value="unknown"/>
</celldesigner:listOfLineDirection>
</celldesigner:connectScheme>
<celldesigner:linkTarget species="s93" alias="sa93">
<celldesigner:linkAnchor position="NE"/>
</celldesigner:linkTarget>
<celldesigner:line width="1.0" color="ff000000"/>
</celldesigner:modification>
</celldesigner:listOfModification>
</annotation>
<listOfReactants>
<speciesReference species="s45">
<annotation>
<celldesigner:alias>sa46</celldesigner:alias>
</annotation>
</speciesReference>
</listOfReactants>
<listOfProducts>
<speciesReference species="s56">
<annotation>
<celldesigner:alias>sa50</celldesigner:alias>
</annotation>
</speciesReference>
</listOfProducts>
<listOfModifiers>
<modifierSpeciesReference species="s93">
<annotation>
<celldesigner:alias>sa93</celldesigner:alias>
</annotation>
</modifierSpeciesReference>
</listOfModifiers>
</reaction>
<reaction id="re49" reversible="false" fast="false">
<annotation>
<celldesigner:reactionType>STATE_TRANSITION</celldesigner:reactionType>
<celldesigner:baseReactants>
<celldesigner:baseReactant species="s52" alias="csa6">
<celldesigner:linkAnchor position="ENE"/>
</celldesigner:baseReactant>
</celldesigner:baseReactants>
<celldesigner:baseProducts>
<celldesigner:baseProduct species="s56" alias="sa50">
<celldesigner:linkAnchor position="WSW"/>
</celldesigner:baseProduct>
</celldesigner:baseProducts>
<celldesigner:connectScheme connectPolicy="direct" rectangleIndex="1">
<celldesigner:listOfLineDirection>
<celldesigner:lineDirection index="0" value="unknown"/>
<celldesigner:lineDirection index="1" value="unknown"/>
<celldesigner:lineDirection index="2" value="unknown"/>
</celldesigner:listOfLineDirection>
</celldesigner:connectScheme>
<celldesigner:editPoints>0.3273845870248966,0.15982119197668254 0.5351521365945819,-0.26577877115568427</celldesigner:editPoints>
<celldesigner:line width="1.0" color="ff000000"/>
<celldesigner:listOfModification>
<celldesigner:modification type="INHIBITION" modifiers="s93" aliases="sa93" targetLineIndex="-1,4">
<celldesigner:connectScheme connectPolicy="direct">
<celldesigner:listOfLineDirection>
<celldesigner:lineDirection index="0" value="unknown"/>
</celldesigner:listOfLineDirection>
</celldesigner:connectScheme>
<celldesigner:linkTarget species="s93" alias="sa93">
<celldesigner:linkAnchor position="NE"/>
</celldesigner:linkTarget>
<celldesigner:line width="1.0" color="ff000000"/>
</celldesigner:modification>
</celldesigner:listOfModification>
</annotation>
<listOfReactants>
<speciesReference species="s52">
<annotation>
<celldesigner:alias>csa6</celldesigner:alias>
</annotation>
</speciesReference>
</listOfReactants>
<listOfProducts>
<speciesReference species="s56">
<annotation>
<celldesigner:alias>sa50</celldesigner:alias>
</annotation>
</speciesReference>
</listOfProducts>
<listOfModifiers>
<modifierSpeciesReference species="s93">
<annotation>
<celldesigner:alias>sa93</celldesigner:alias>
</annotation>
</modifierSpeciesReference>
</listOfModifiers>
</reaction>
<reaction id="re50" reversible="false" fast="false">
<annotation>
<celldesigner:reactionType>STATE_TRANSITION</celldesigner:reactionType>
<celldesigner:baseReactants>
<celldesigner:baseReactant species="s38" alias="csa4">
<celldesigner:linkAnchor position="ENE"/>
</celldesigner:baseReactant>
</celldesigner:baseReactants>
<celldesigner:baseProducts>
<celldesigner:baseProduct species="s56" alias="sa50">
<celldesigner:linkAnchor position="W"/>
</celldesigner:baseProduct>
</celldesigner:baseProducts>
<celldesigner:connectScheme connectPolicy="direct" rectangleIndex="1">
<celldesigner:listOfLineDirection>
<celldesigner:lineDirection index="0" value="unknown"/>
<celldesigner:lineDirection index="1" value="unknown"/>
<celldesigner:lineDirection index="2" value="unknown"/>
</celldesigner:listOfLineDirection>
</celldesigner:connectScheme>
<celldesigner:editPoints>0.09515131187847414,0.035960703689679185 0.22418677805908782,-0.3054645918742571</celldesigner:editPoints>
<celldesigner:line width="1.0" color="ff000000"/>
</annotation>
<listOfReactants>
<speciesReference species="s38">
<annotation>
<celldesigner:alias>csa4</celldesigner:alias>
</annotation>
</speciesReference>
</listOfReactants>
<listOfProducts>
<speciesReference species="s56">
<annotation>
<celldesigner:alias>sa50</celldesigner:alias>
</annotation>
</speciesReference>
</listOfProducts>
</reaction>
<reaction id="re51" reversible="false" fast="false">
<annotation>
<celldesigner:reactionType>STATE_TRANSITION</celldesigner:reactionType>
<celldesigner:baseReactants>
<celldesigner:baseReactant species="s45" alias="sa46">
<celldesigner:linkAnchor position="ESE"/>
</celldesigner:baseReactant>
</celldesigner:baseReactants>
<celldesigner:baseProducts>
<celldesigner:baseProduct species="s55" alias="sa49">
<celldesigner:linkAnchor position="WNW"/>
</celldesigner:baseProduct>
</celldesigner:baseProducts>
<celldesigner:connectScheme connectPolicy="direct" rectangleIndex="1">
<celldesigner:listOfLineDirection>
<celldesigner:lineDirection index="0" value="unknown"/>
<celldesigner:lineDirection index="1" value="unknown"/>
<celldesigner:lineDirection index="2" value="unknown"/>
</celldesigner:listOfLineDirection>
</celldesigner:connectScheme>
<celldesigner:editPoints>0.09397723882187581,-0.11924470397681386 0.6991186318665967,0.357669702437615</celldesigner:editPoints>
<celldesigner:line width="1.0" color="ff000000"/>
<celldesigner:listOfModification>
<celldesigner:modification type="INHIBITION" modifiers="s93" aliases="sa93" targetLineIndex="-1,7">
<celldesigner:connectScheme connectPolicy="direct">
<celldesigner:listOfLineDirection>
<celldesigner:lineDirection index="0" value="unknown"/>
</celldesigner:listOfLineDirection>
</celldesigner:connectScheme>
<celldesigner:linkTarget species="s93" alias="sa93">
<celldesigner:linkAnchor position="NE"/>
</celldesigner:linkTarget>
<celldesigner:line width="1.0" color="ff000000"/>
</celldesigner:modification>
</celldesigner:listOfModification>
</annotation>
<listOfReactants>
<speciesReference species="s45">
<annotation>
<celldesigner:alias>sa46</celldesigner:alias>
</annotation>
</speciesReference>
</listOfReactants>
<listOfProducts>
<speciesReference species="s55">
<annotation>
<celldesigner:alias>sa49</celldesigner:alias>
</annotation>
</speciesReference>
</listOfProducts>
<listOfModifiers>
<modifierSpeciesReference species="s93">
<annotation>
<celldesigner:alias>sa93</celldesigner:alias>
</annotation>
</modifierSpeciesReference>
</listOfModifiers>
</reaction>
<reaction id="re52" reversible="false" fast="false">
<annotation>
<celldesigner:reactionType>STATE_TRANSITION</celldesigner:reactionType>
<celldesigner:baseReactants>
<celldesigner:baseReactant species="s52" alias="csa6">
<celldesigner:linkAnchor position="ESE"/>
</celldesigner:baseReactant>
</celldesigner:baseReactants>
<celldesigner:baseProducts>
<celldesigner:baseProduct species="s55" alias="sa49">
<celldesigner:linkAnchor position="W"/>
</celldesigner:baseProduct>
</celldesigner:baseProducts>
<celldesigner:connectScheme connectPolicy="direct" rectangleIndex="1">
<celldesigner:listOfLineDirection>
<celldesigner:lineDirection index="0" value="unknown"/>
<celldesigner:lineDirection index="1" value="unknown"/>
<celldesigner:lineDirection index="2" value="unknown"/>
</celldesigner:listOfLineDirection>
</celldesigner:connectScheme>
<celldesigner:editPoints>0.7983832738704102,0.0359272473241683 0.8004041815323948,-0.008981811831040964</celldesigner:editPoints>
<celldesigner:line width="1.0" color="ff000000"/>
<celldesigner:listOfModification>
<celldesigner:modification type="INHIBITION" modifiers="s93" aliases="sa93" targetLineIndex="-1,4">
<celldesigner:connectScheme connectPolicy="direct">
<celldesigner:listOfLineDirection>
<celldesigner:lineDirection index="0" value="unknown"/>
</celldesigner:listOfLineDirection>
</celldesigner:connectScheme>
<celldesigner:linkTarget species="s93" alias="sa93">
<celldesigner:linkAnchor position="NE"/>
</celldesigner:linkTarget>
<celldesigner:line width="1.0" color="ff000000"/>
</celldesigner:modification>
</celldesigner:listOfModification>
</annotation>
<listOfReactants>
<speciesReference species="s52">
<annotation>
<celldesigner:alias>csa6</celldesigner:alias>
</annotation>
</speciesReference>
</listOfReactants>
<listOfProducts>
<speciesReference species="s55">
<annotation>
<celldesigner:alias>sa49</celldesigner:alias>
</annotation>
</speciesReference>
</listOfProducts>
<listOfModifiers>
<modifierSpeciesReference species="s93">
<annotation>
<celldesigner:alias>sa93</celldesigner:alias>
</annotation>
</modifierSpeciesReference>
</listOfModifiers>
</reaction>
<reaction id="re55" reversible="false" fast="false">
<annotation>
<celldesigner:reactionType>STATE_TRANSITION</celldesigner:reactionType>
<celldesigner:baseReactants>
<celldesigner:baseReactant species="s35" alias="csa3">
<celldesigner:linkAnchor position="E"/>
</celldesigner:baseReactant>
</celldesigner:baseReactants>
<celldesigner:baseProducts>
<celldesigner:baseProduct species="s41" alias="sa41">
<celldesigner:linkAnchor position="WSW"/>
</celldesigner:baseProduct>
</celldesigner:baseProducts>
<celldesigner:connectScheme connectPolicy="direct" rectangleIndex="1">
<celldesigner:listOfLineDirection>
<celldesigner:lineDirection index="0" value="unknown"/>
<celldesigner:lineDirection index="1" value="unknown"/>
<celldesigner:lineDirection index="2" value="unknown"/>
</celldesigner:listOfLineDirection>
</celldesigner:connectScheme>
<celldesigner:editPoints>0.12537692476879947,-0.03711441920712755 0.20594614313093906,0.2350579883118078</celldesigner:editPoints>
<celldesigner:line width="1.0" color="ff000000"/>
</annotation>
<listOfReactants>
<speciesReference species="s35">
<annotation>
<celldesigner:alias>csa3</celldesigner:alias>
</annotation>
</speciesReference>
</listOfReactants>
<listOfProducts>
<speciesReference species="s41">
<annotation>
<celldesigner:alias>sa41</celldesigner:alias>
</annotation>
</speciesReference>
</listOfProducts>
</reaction>
<reaction id="re56" reversible="false" fast="false">
<annotation>
<celldesigner:reactionType>STATE_TRANSITION</celldesigner:reactionType>
<celldesigner:baseReactants>
<celldesigner:baseReactant species="s38" alias="csa4">
<celldesigner:linkAnchor position="ESE"/>
</celldesigner:baseReactant>
</celldesigner:baseReactants>
<celldesigner:baseProducts>
<celldesigner:baseProduct species="s41" alias="sa41">
<celldesigner:linkAnchor position="WNW"/>
</celldesigner:baseProduct>
</celldesigner:baseProducts>
<celldesigner:connectScheme connectPolicy="direct" rectangleIndex="1">
<celldesigner:listOfLineDirection>
<celldesigner:lineDirection index="0" value="unknown"/>
<celldesigner:lineDirection index="1" value="unknown"/>
<celldesigner:lineDirection index="2" value="unknown"/>
</celldesigner:listOfLineDirection>
</celldesigner:connectScheme>
<celldesigner:editPoints>0.05076399166496315,-0.13487069603713964 0.9266742342617209,0.19481322760920206</celldesigner:editPoints>
<celldesigner:line width="1.0" color="ff000000"/>
</annotation>
<listOfReactants>
<speciesReference species="s38">
<annotation>
<celldesigner:alias>csa4</celldesigner:alias>
</annotation>
</speciesReference>
</listOfReactants>
<listOfProducts>
<speciesReference species="s41">
<annotation>
<celldesigner:alias>sa41</celldesigner:alias>
</annotation>
</speciesReference>
</listOfProducts>
</reaction>
<reaction id="re57" reversible="false" fast="false">
<annotation>
<celldesigner:reactionType>STATE_TRANSITION</celldesigner:reactionType>
<celldesigner:baseReactants>
<celldesigner:baseReactant species="s48" alias="csa5">
<celldesigner:linkAnchor position="ESE"/>
</celldesigner:baseReactant>
</celldesigner:baseReactants>
<celldesigner:baseProducts>
<celldesigner:baseProduct species="s57" alias="sa51">
<celldesigner:linkAnchor position="W"/>
</celldesigner:baseProduct>
</celldesigner:baseProducts>
<celldesigner:connectScheme connectPolicy="direct" rectangleIndex="1">
<celldesigner:listOfLineDirection>
<celldesigner:lineDirection index="0" value="unknown"/>
<celldesigner:lineDirection index="1" value="unknown"/>
<celldesigner:lineDirection index="2" value="unknown"/>
</celldesigner:listOfLineDirection>
</celldesigner:connectScheme>
<celldesigner:editPoints>0.16259289826024492,-0.014338340996856935 0.362196173822392,0.34970493878488274</celldesigner:editPoints>
<celldesigner:line width="1.0" color="ff000000"/>
</annotation>
<listOfReactants>
<speciesReference species="s48">
<annotation>
<celldesigner:alias>csa5</celldesigner:alias>
</annotation>
</speciesReference>
</listOfReactants>
<listOfProducts>
<speciesReference species="s57">
<annotation>
<celldesigner:alias>sa51</celldesigner:alias>
</annotation>
</speciesReference>
</listOfProducts>
</reaction>
<reaction id="re58" reversible="false" fast="false">
<annotation>
<celldesigner:reactionType>STATE_TRANSITION</celldesigner:reactionType>
<celldesigner:baseReactants>
<celldesigner:baseReactant species="s62" alias="sa56">
<celldesigner:linkAnchor position="E"/>
</celldesigner:baseReactant>
</celldesigner:baseReactants>
<celldesigner:baseProducts>
<celldesigner:baseProduct species="s64" alias="sa59">
<celldesigner:linkAnchor position="WSW"/>
</celldesigner:baseProduct>
</celldesigner:baseProducts>
<celldesigner:connectScheme connectPolicy="direct" rectangleIndex="0">
<celldesigner:listOfLineDirection>
<celldesigner:lineDirection index="0" value="unknown"/>
</celldesigner:listOfLineDirection>
</celldesigner:connectScheme>
<celldesigner:line width="1.0" color="ff000000"/>
</annotation>
<listOfReactants>
<speciesReference species="s62">
<annotation>
<celldesigner:alias>sa56</celldesigner:alias>
</annotation>
</speciesReference>
</listOfReactants>
<listOfProducts>
<speciesReference species="s64">
<annotation>
<celldesigner:alias>sa59</celldesigner:alias>
</annotation>
</speciesReference>
</listOfProducts>
</reaction>
<reaction id="re59" reversible="false" fast="false">
<annotation>
<celldesigner:reactionType>STATE_TRANSITION</celldesigner:reactionType>
<celldesigner:baseReactants>
<celldesigner:baseReactant species="s42" alias="sa42">
<celldesigner:linkAnchor position="E"/>
</celldesigner:baseReactant>
</celldesigner:baseReactants>
<celldesigner:baseProducts>
<celldesigner:baseProduct species="s60" alias="sa54">
<celldesigner:linkAnchor position="W"/>
</celldesigner:baseProduct>
</celldesigner:baseProducts>
<celldesigner:connectScheme connectPolicy="direct" rectangleIndex="1">
<celldesigner:listOfLineDirection>
<celldesigner:lineDirection index="0" value="unknown"/>
<celldesigner:lineDirection index="1" value="unknown"/>
<celldesigner:lineDirection index="2" value="unknown"/>
</celldesigner:listOfLineDirection>
</celldesigner:connectScheme>
<celldesigner:editPoints>0.3177289112059061,-0.026738444909674364 0.3441735270506392,0.1190007713012955</celldesigner:editPoints>
<celldesigner:line width="1.0" color="ff000000"/>
</annotation>
<listOfReactants>
<speciesReference species="s42">
<annotation>
<celldesigner:alias>sa42</celldesigner:alias>
</annotation>
</speciesReference>
</listOfReactants>
<listOfProducts>
<speciesReference species="s60">
<annotation>
<celldesigner:alias>sa54</celldesigner:alias>
</annotation>
</speciesReference>
</listOfProducts>
</reaction>
<reaction id="re60" reversible="false" fast="false">
<annotation>
<celldesigner:reactionType>STATE_TRANSITION</celldesigner:reactionType>
<celldesigner:baseReactants>
<celldesigner:baseReactant species="s42" alias="sa42">
<celldesigner:linkAnchor position="SE"/>
</celldesigner:baseReactant>
</celldesigner:baseReactants>
<celldesigner:baseProducts>
<celldesigner:baseProduct species="s63" alias="sa57">
<celldesigner:linkAnchor position="WNW"/>
</celldesigner:baseProduct>
</celldesigner:baseProducts>
<celldesigner:connectScheme connectPolicy="direct" rectangleIndex="2">
<celldesigner:listOfLineDirection>
<celldesigner:lineDirection index="0" value="unknown"/>
<celldesigner:lineDirection index="1" value="unknown"/>
<celldesigner:lineDirection index="2" value="unknown"/>
<celldesigner:lineDirection index="3" value="unknown"/>
<celldesigner:lineDirection index="4" value="unknown"/>
</celldesigner:listOfLineDirection>
</celldesigner:connectScheme>
<celldesigner:editPoints>0.06780518690878923,-0.03697844408538509 0.15685527358711804,0.18428886599174743 0.775069466566443,-0.06451439126026726 0.8287680112970937,0.06891313240433505</celldesigner:editPoints>
<celldesigner:line width="1.0" color="ff000000"/>
</annotation>
<listOfReactants>
<speciesReference species="s42">
<annotation>
<celldesigner:alias>sa42</celldesigner:alias>
</annotation>
</speciesReference>
</listOfReactants>
<listOfProducts>
<speciesReference species="s63">
<annotation>
<celldesigner:alias>sa57</celldesigner:alias>
</annotation>
</speciesReference>
</listOfProducts>
</reaction>
<reaction id="re61" reversible="false" fast="false">
<annotation>
<celldesigner:reactionType>STATE_TRANSITION</celldesigner:reactionType>
<celldesigner:baseReactants>
<celldesigner:baseReactant species="s63" alias="sa57">
<celldesigner:linkAnchor position="E"/>
</celldesigner:baseReactant>
</celldesigner:baseReactants>
<celldesigner:baseProducts>
<celldesigner:baseProduct species="s64" alias="sa59">
<celldesigner:linkAnchor position="WNW"/>
</celldesigner:baseProduct>
</celldesigner:baseProducts>
<celldesigner:connectScheme connectPolicy="direct" rectangleIndex="1">
<celldesigner:listOfLineDirection>
<celldesigner:lineDirection index="0" value="unknown"/>
<celldesigner:lineDirection index="1" value="unknown"/>
<celldesigner:lineDirection index="2" value="unknown"/>
</celldesigner:listOfLineDirection>
</celldesigner:connectScheme>
<celldesigner:editPoints>0.12018130800776916,-0.12898769695661483 0.6554802503777228,0.3697647312756318</celldesigner:editPoints>
<celldesigner:line width="1.0" color="ff000000"/>
</annotation>
<listOfReactants>
<speciesReference species="s63">
<annotation>
<celldesigner:alias>sa57</celldesigner:alias>
</annotation>
</speciesReference>
</listOfReactants>
<listOfProducts>
<speciesReference species="s64">
<annotation>
<celldesigner:alias>sa59</celldesigner:alias>
</annotation>
</speciesReference>
</listOfProducts>
</reaction>
<reaction id="re62" reversible="false" fast="false">
<annotation>
<celldesigner:reactionType>STATE_TRANSITION</celldesigner:reactionType>
<celldesigner:baseReactants>
<celldesigner:baseReactant species="s64" alias="sa59">
<celldesigner:linkAnchor position="E"/>
</celldesigner:baseReactant>
</celldesigner:baseReactants>
<celldesigner:baseProducts>
<celldesigner:baseProduct species="s65" alias="sa60">
<celldesigner:linkAnchor position="W"/>
</celldesigner:baseProduct>
</celldesigner:baseProducts>
<celldesigner:connectScheme connectPolicy="direct" rectangleIndex="0">
<celldesigner:listOfLineDirection>
<celldesigner:lineDirection index="0" value="unknown"/>
</celldesigner:listOfLineDirection>
</celldesigner:connectScheme>
<celldesigner:line width="1.0" color="ff000000"/>
</annotation>
<listOfReactants>
<speciesReference species="s64">
<annotation>
<celldesigner:alias>sa59</celldesigner:alias>
</annotation>
</speciesReference>
</listOfReactants>
<listOfProducts>
<speciesReference species="s65">
<annotation>
<celldesigner:alias>sa60</celldesigner:alias>
</annotation>
</speciesReference>
</listOfProducts>
</reaction>
<reaction id="re63" reversible="false" fast="false">
<annotation>
<celldesigner:reactionType>STATE_TRANSITION</celldesigner:reactionType>
<celldesigner:baseReactants>
<celldesigner:baseReactant species="s65" alias="sa60">
<celldesigner:linkAnchor position="E"/>
</celldesigner:baseReactant>
</celldesigner:baseReactants>
<celldesigner:baseProducts>
<celldesigner:baseProduct species="s66" alias="sa61">
<celldesigner:linkAnchor position="W"/>
</celldesigner:baseProduct>
</celldesigner:baseProducts>
<celldesigner:connectScheme connectPolicy="direct" rectangleIndex="0">
<celldesigner:listOfLineDirection>
<celldesigner:lineDirection index="0" value="unknown"/>
</celldesigner:listOfLineDirection>
</celldesigner:connectScheme>
<celldesigner:line width="1.0" color="ff000000"/>
</annotation>
<listOfReactants>
<speciesReference species="s65">
<annotation>
<celldesigner:alias>sa60</celldesigner:alias>
</annotation>
</speciesReference>
</listOfReactants>
<listOfProducts>
<speciesReference species="s66">
<annotation>
<celldesigner:alias>sa61</celldesigner:alias>
</annotation>
</speciesReference>
</listOfProducts>
</reaction>
<reaction id="re64" reversible="false" fast="false">
<annotation>
<celldesigner:reactionType>STATE_TRANSITION</celldesigner:reactionType>
<celldesigner:baseReactants>
<celldesigner:baseReactant species="s57" alias="sa51">
<celldesigner:linkAnchor position="E"/>
</celldesigner:baseReactant>
</celldesigner:baseReactants>
<celldesigner:baseProducts>
<celldesigner:baseProduct species="s66" alias="sa61">
<celldesigner:linkAnchor position="WSW"/>
</celldesigner:baseProduct>
</celldesigner:baseProducts>
<celldesigner:connectScheme connectPolicy="direct" rectangleIndex="1">
<celldesigner:listOfLineDirection>
<celldesigner:lineDirection index="0" value="unknown"/>
<celldesigner:lineDirection index="1" value="unknown"/>
<celldesigner:lineDirection index="2" value="unknown"/>
</celldesigner:listOfLineDirection>
</celldesigner:connectScheme>
<celldesigner:editPoints>0.920590733896034,0.18171312018847674 0.957034462856444,-0.00291724197124843</celldesigner:editPoints>
<celldesigner:line width="1.0" color="ff000000"/>
</annotation>
<listOfReactants>
<speciesReference species="s57">
<annotation>
<celldesigner:alias>sa51</celldesigner:alias>
</annotation>
</speciesReference>
</listOfReactants>
<listOfProducts>
<speciesReference species="s66">
<annotation>
<celldesigner:alias>sa61</celldesigner:alias>
</annotation>
</speciesReference>
</listOfProducts>
</reaction>
<reaction id="re65" reversible="false" fast="false">
<annotation>
<celldesigner:reactionType>STATE_TRANSITION</celldesigner:reactionType>
<celldesigner:baseReactants>
<celldesigner:baseReactant species="s41" alias="sa41">
<celldesigner:linkAnchor position="ENE"/>
</celldesigner:baseReactant>
</celldesigner:baseReactants>
<celldesigner:baseProducts>
<celldesigner:baseProduct species="s66" alias="sa61">
<celldesigner:linkAnchor position="WNW"/>
</celldesigner:baseProduct>
</celldesigner:baseProducts>
<celldesigner:connectScheme connectPolicy="direct" rectangleIndex="2">
<celldesigner:listOfLineDirection>
<celldesigner:lineDirection index="0" value="unknown"/>
<celldesigner:lineDirection index="1" value="unknown"/>
<celldesigner:lineDirection index="2" value="unknown"/>
<celldesigner:lineDirection index="3" value="unknown"/>
<celldesigner:lineDirection index="4" value="unknown"/>
</celldesigner:listOfLineDirection>
</celldesigner:connectScheme>
<celldesigner:editPoints>0.08967292449920694,-0.017457009345373198 0.055971198124111776,-0.19057557192023178 0.8998930542444297,-0.3548654265372433 0.969365485879998,0.0019996007753428913</celldesigner:editPoints>
<celldesigner:line width="1.0" color="ff000000"/>
</annotation>
<listOfReactants>
<speciesReference species="s41">
<annotation>
<celldesigner:alias>sa41</celldesigner:alias>
</annotation>
</speciesReference>
</listOfReactants>
<listOfProducts>
<speciesReference species="s66">
<annotation>
<celldesigner:alias>sa61</celldesigner:alias>
</annotation>
</speciesReference>
</listOfProducts>
</reaction>
<reaction id="re66" reversible="false" fast="false">
<annotation>
<celldesigner:reactionType>STATE_TRANSITION</celldesigner:reactionType>
<celldesigner:baseReactants>
<celldesigner:baseReactant species="s48" alias="csa5">
<celldesigner:linkAnchor position="ENE"/>
</celldesigner:baseReactant>
</celldesigner:baseReactants>
<celldesigner:baseProducts>
<celldesigner:baseProduct species="s61" alias="sa55">
<celldesigner:linkAnchor position="WSW"/>
</celldesigner:baseProduct>
</celldesigner:baseProducts>
<celldesigner:connectScheme connectPolicy="direct" rectangleIndex="1">
<celldesigner:listOfLineDirection>
<celldesigner:lineDirection index="0" value="unknown"/>
<celldesigner:lineDirection index="1" value="unknown"/>
<celldesigner:lineDirection index="2" value="unknown"/>
</celldesigner:listOfLineDirection>
</celldesigner:connectScheme>
<celldesigner:editPoints>0.16751306684816303,0.006090590996747025 0.327347451637392,-0.32486060574330544</celldesigner:editPoints>
<celldesigner:line width="1.0" color="ff000000"/>
</annotation>
<listOfReactants>
<speciesReference species="s48">
<annotation>
<celldesigner:alias>csa5</celldesigner:alias>
</annotation>
</speciesReference>
</listOfReactants>
<listOfProducts>
<speciesReference species="s61">
<annotation>
<celldesigner:alias>sa55</celldesigner:alias>
</annotation>
</speciesReference>
</listOfProducts>
</reaction>
<reaction id="re67" reversible="false" fast="false">
<annotation>
<celldesigner:reactionType>STATE_TRANSITION</celldesigner:reactionType>
<celldesigner:baseReactants>
<celldesigner:baseReactant species="s41" alias="sa41">
<celldesigner:linkAnchor position="ESE"/>
</celldesigner:baseReactant>
</celldesigner:baseReactants>
<celldesigner:baseProducts>
<celldesigner:baseProduct species="s61" alias="sa55">
<celldesigner:linkAnchor position="WNW"/>
</celldesigner:baseProduct>
</celldesigner:baseProducts>
<celldesigner:connectScheme connectPolicy="direct" rectangleIndex="1">
<celldesigner:listOfLineDirection>
<celldesigner:lineDirection index="0" value="unknown"/>
<celldesigner:lineDirection index="1" value="unknown"/>
<celldesigner:lineDirection index="2" value="unknown"/>
</celldesigner:listOfLineDirection>
</celldesigner:connectScheme>
<celldesigner:editPoints>0.15390317270149367,-0.033718033804225556 0.1997035019522322,0.1753337757819704</celldesigner:editPoints>
<celldesigner:line width="1.0" color="ff000000"/>
</annotation>
<listOfReactants>
<speciesReference species="s41">
<annotation>
<celldesigner:alias>sa41</celldesigner:alias>
</annotation>
</speciesReference>
</listOfReactants>
<listOfProducts>
<speciesReference species="s61">
<annotation>
<celldesigner:alias>sa55</celldesigner:alias>
</annotation>
</speciesReference>
</listOfProducts>
</reaction>
<reaction id="re68" reversible="false" fast="false">
<annotation>
<celldesigner:reactionType>STATE_TRANSITION</celldesigner:reactionType>
<celldesigner:baseReactants>
<celldesigner:baseReactant species="s61" alias="sa55">
<celldesigner:linkAnchor position="E"/>
</celldesigner:baseReactant>
</celldesigner:baseReactants>
<celldesigner:baseProducts>
<celldesigner:baseProduct species="s63" alias="sa57">
<celldesigner:linkAnchor position="WSW"/>
</celldesigner:baseProduct>
</celldesigner:baseProducts>
<celldesigner:connectScheme connectPolicy="direct" rectangleIndex="0">
<celldesigner:listOfLineDirection>
<celldesigner:lineDirection index="0" value="unknown"/>
</celldesigner:listOfLineDirection>
</celldesigner:connectScheme>
<celldesigner:line width="1.0" color="ff000000"/>
</annotation>
<listOfReactants>
<speciesReference species="s61">
<annotation>
<celldesigner:alias>sa55</celldesigner:alias>
</annotation>
</speciesReference>
</listOfReactants>
<listOfProducts>
<speciesReference species="s63">
<annotation>
<celldesigner:alias>sa57</celldesigner:alias>
</annotation>
</speciesReference>
</listOfProducts>
</reaction>
<reaction id="re69" reversible="false">
<annotation>
<celldesigner:reactionType>STATE_TRANSITION</celldesigner:reactionType>
<celldesigner:baseReactants>
<celldesigner:baseReactant species="s66" alias="sa61">
<celldesigner:linkAnchor position="E"/>
</celldesigner:baseReactant>
</celldesigner:baseReactants>
<celldesigner:baseProducts>
<celldesigner:baseProduct species="s67" alias="sa8">
<celldesigner:linkAnchor position="W"/>
</celldesigner:baseProduct>
</celldesigner:baseProducts>
<celldesigner:connectScheme connectPolicy="direct" rectangleIndex="0">
<celldesigner:listOfLineDirection>
<celldesigner:lineDirection index="0" value="horizontal"/>
</celldesigner:listOfLineDirection>
</celldesigner:connectScheme>
<celldesigner:line width="1.0" color="ff000000"/>
</annotation>
<listOfReactants>
<speciesReference species="s66">
<annotation>
<celldesigner:alias>sa61</celldesigner:alias>
</annotation>
</speciesReference>
</listOfReactants>
<listOfProducts>
<speciesReference species="s67">
<annotation>
<celldesigner:alias>sa8</celldesigner:alias>
</annotation>
</speciesReference>
</listOfProducts>
</reaction>
<reaction id="re70" reversible="false">
<annotation>
<celldesigner:reactionType>STATE_TRANSITION</celldesigner:reactionType>
<celldesigner:baseReactants>
<celldesigner:baseReactant species="s67" alias="sa8">
<celldesigner:linkAnchor position="E"/>
</celldesigner:baseReactant>
</celldesigner:baseReactants>
<celldesigner:baseProducts>
<celldesigner:baseProduct species="s69" alias="csa7">
<celldesigner:linkAnchor position="W"/>
</celldesigner:baseProduct>
</celldesigner:baseProducts>
<celldesigner:connectScheme connectPolicy="direct" rectangleIndex="0">
<celldesigner:listOfLineDirection>
<celldesigner:lineDirection index="0" value="horizontal"/>
</celldesigner:listOfLineDirection>
</celldesigner:connectScheme>
<celldesigner:line width="1.0" color="ff000000"/>
</annotation>
<listOfReactants>
<speciesReference species="s67">
<annotation>
<celldesigner:alias>sa8</celldesigner:alias>
</annotation>
</speciesReference>
</listOfReactants>
<listOfProducts>
<speciesReference species="s69">
<annotation>
<celldesigner:alias>csa7</celldesigner:alias>
</annotation>
</speciesReference>
</listOfProducts>
</reaction>
<reaction id="re71" reversible="false">
<annotation>
<celldesigner:reactionType>STATE_TRANSITION</celldesigner:reactionType>
<celldesigner:baseReactants>
<celldesigner:baseReactant species="s69" alias="csa7">
<celldesigner:linkAnchor position="E"/>
</celldesigner:baseReactant>
</celldesigner:baseReactants>
<celldesigner:baseProducts>
<celldesigner:baseProduct species="s73" alias="sa58">
<celldesigner:linkAnchor position="WNW"/>
</celldesigner:baseProduct>
</celldesigner:baseProducts>
<celldesigner:connectScheme connectPolicy="direct" rectangleIndex="1">
<celldesigner:listOfLineDirection>
<celldesigner:lineDirection index="0" value="horizontal"/>
<celldesigner:lineDirection index="1" value="unknown"/>
<celldesigner:lineDirection index="2" value="unknown"/>
</celldesigner:listOfLineDirection>
</celldesigner:connectScheme>
<celldesigner:editPoints>0.0735734728298727,-0.054000152699661075 0.42367446283267185,0.42300119614734044</celldesigner:editPoints>
<celldesigner:line width="1.0" color="ff000000"/>
</annotation>
<listOfReactants>
<speciesReference species="s69">
<annotation>
<celldesigner:alias>csa7</celldesigner:alias>
</annotation>
</speciesReference>
</listOfReactants>
<listOfProducts>
<speciesReference species="s73">
<annotation>
<celldesigner:alias>sa58</celldesigner:alias>
</annotation>
</speciesReference>
</listOfProducts>
</reaction>
<reaction id="re72" reversible="false">
<annotation>
<celldesigner:reactionType>STATE_TRANSITION</celldesigner:reactionType>
<celldesigner:baseReactants>
<celldesigner:baseReactant species="s16" alias="sa45">
<celldesigner:linkAnchor position="E"/>
</celldesigner:baseReactant>
</celldesigner:baseReactants>
<celldesigner:baseProducts>
<celldesigner:baseProduct species="s73" alias="sa58">
<celldesigner:linkAnchor position="WSW"/>
</celldesigner:baseProduct>
</celldesigner:baseProducts>
<celldesigner:connectScheme connectPolicy="direct" rectangleIndex="0">
<celldesigner:listOfLineDirection>
<celldesigner:lineDirection index="0" value="horizontal"/>
</celldesigner:listOfLineDirection>
</celldesigner:connectScheme>
<celldesigner:line width="1.0" color="ff000000"/>
</annotation>
<listOfReactants>
<speciesReference species="s16">
<annotation>
<celldesigner:alias>sa45</celldesigner:alias>
</annotation>
</speciesReference>
</listOfReactants>
<listOfProducts>
<speciesReference species="s73">
<annotation>
<celldesigner:alias>sa58</celldesigner:alias>
</annotation>
</speciesReference>
</listOfProducts>
</reaction>
<reaction id="re73" reversible="false">
<annotation>
<celldesigner:reactionType>STATE_TRANSITION</celldesigner:reactionType>
<celldesigner:baseReactants>
<celldesigner:baseReactant species="s56" alias="sa50">
<celldesigner:linkAnchor position="E"/>
</celldesigner:baseReactant>
</celldesigner:baseReactants>
<celldesigner:baseProducts>
<celldesigner:baseProduct species="s74" alias="sa7">
<celldesigner:linkAnchor position="W"/>
</celldesigner:baseProduct>
</celldesigner:baseProducts>
<celldesigner:connectScheme connectPolicy="direct" rectangleIndex="0">
<celldesigner:listOfLineDirection>
<celldesigner:lineDirection index="0" value="horizontal"/>
</celldesigner:listOfLineDirection>
</celldesigner:connectScheme>
<celldesigner:line width="1.0" color="ff000000"/>
</annotation>
<listOfReactants>
<speciesReference species="s56">
<annotation>
<celldesigner:alias>sa50</celldesigner:alias>
</annotation>
</speciesReference>
</listOfReactants>
<listOfProducts>
<speciesReference species="s74">
<annotation>
<celldesigner:alias>sa7</celldesigner:alias>
</annotation>
</speciesReference>
</listOfProducts>
</reaction>
<reaction id="re74" reversible="false">
<annotation>
<celldesigner:reactionType>STATE_TRANSITION</celldesigner:reactionType>
<celldesigner:baseReactants>
<celldesigner:baseReactant species="s74" alias="sa7">
<celldesigner:linkAnchor position="E"/>
</celldesigner:baseReactant>
</celldesigner:baseReactants>
<celldesigner:baseProducts>
<celldesigner:baseProduct species="s75" alias="sa17">
<celldesigner:linkAnchor position="WSW"/>
</celldesigner:baseProduct>
</celldesigner:baseProducts>
<celldesigner:connectScheme connectPolicy="direct" rectangleIndex="1">
<celldesigner:listOfLineDirection>
<celldesigner:lineDirection index="0" value="horizontal"/>
<celldesigner:lineDirection index="1" value="unknown"/>
<celldesigner:lineDirection index="2" value="unknown"/>
</celldesigner:listOfLineDirection>
</celldesigner:connectScheme>
<celldesigner:editPoints>0.08408513620040248,0.13663834632565752 0.8094070246124199,-0.3097135850048147</celldesigner:editPoints>
<celldesigner:line width="1.0" color="ff000000"/>
</annotation>
<listOfReactants>
<speciesReference species="s74">
<annotation>
<celldesigner:alias>sa7</celldesigner:alias>
</annotation>
</speciesReference>
</listOfReactants>
<listOfProducts>
<speciesReference species="s75">
<annotation>
<celldesigner:alias>sa17</celldesigner:alias>
</annotation>
</speciesReference>
</listOfProducts>
</reaction>
<reaction id="re76" reversible="false">
<annotation>
<celldesigner:reactionType>STATE_TRANSITION</celldesigner:reactionType>
<celldesigner:baseReactants>
<celldesigner:baseReactant species="s75" alias="sa17">
<celldesigner:linkAnchor position="E"/>
</celldesigner:baseReactant>
</celldesigner:baseReactants>
<celldesigner:baseProducts>
<celldesigner:baseProduct species="s76" alias="sa16">
<celldesigner:linkAnchor position="W"/>
</celldesigner:baseProduct>
</celldesigner:baseProducts>
<celldesigner:connectScheme connectPolicy="direct" rectangleIndex="0">
<celldesigner:listOfLineDirection>
<celldesigner:lineDirection index="0" value="horizontal"/>
</celldesigner:listOfLineDirection>
</celldesigner:connectScheme>
<celldesigner:line width="1.0" color="ff000000"/>
</annotation>
<listOfReactants>
<speciesReference species="s75">
<annotation>
<celldesigner:alias>sa17</celldesigner:alias>
</annotation>
</speciesReference>
</listOfReactants>
<listOfProducts>
<speciesReference species="s76">
<annotation>
<celldesigner:alias>sa16</celldesigner:alias>
</annotation>
</speciesReference>
</listOfProducts>
</reaction>
<reaction id="re77" reversible="false">
<annotation>
<celldesigner:reactionType>STATE_TRANSITION</celldesigner:reactionType>
<celldesigner:baseReactants>
<celldesigner:baseReactant species="s76" alias="sa16">
<celldesigner:linkAnchor position="E"/>
</celldesigner:baseReactant>
</celldesigner:baseReactants>
<celldesigner:baseProducts>
<celldesigner:baseProduct species="s77" alias="sa6">
<celldesigner:linkAnchor position="WNW"/>
</celldesigner:baseProduct>
</celldesigner:baseProducts>
<celldesigner:connectScheme connectPolicy="direct" rectangleIndex="0">
<celldesigner:listOfLineDirection>
<celldesigner:lineDirection index="0" value="horizontal"/>
</celldesigner:listOfLineDirection>
</celldesigner:connectScheme>
<celldesigner:line width="1.0" color="ff000000"/>
</annotation>
<listOfReactants>
<speciesReference species="s76">
<annotation>
<celldesigner:alias>sa16</celldesigner:alias>
</annotation>
</speciesReference>
</listOfReactants>
<listOfProducts>
<speciesReference species="s77">
<annotation>
<celldesigner:alias>sa6</celldesigner:alias>
</annotation>
</speciesReference>
</listOfProducts>
</reaction>
<reaction id="re78" reversible="false">
<annotation>
<celldesigner:reactionType>INHIBITION</celldesigner:reactionType>
<celldesigner:baseReactants>
<celldesigner:baseReactant species="s78" alias="sa77">
<celldesigner:linkAnchor position="NE"/>
</celldesigner:baseReactant>
</celldesigner:baseReactants>
<celldesigner:baseProducts>
<celldesigner:baseProduct species="s77" alias="sa6">
<celldesigner:linkAnchor position="WSW"/>
</celldesigner:baseProduct>
</celldesigner:baseProducts>
<celldesigner:connectScheme connectPolicy="direct" >
<celldesigner:listOfLineDirection>
<celldesigner:lineDirection index="0" value="vertical"/>
<celldesigner:lineDirection index="1" value="unknown"/>
<celldesigner:lineDirection index="2" value="unknown"/>
</celldesigner:listOfLineDirection>
</celldesigner:connectScheme>
<celldesigner:editPoints>0.07584607065493909,0.19173399289035054 0.8727097618491491,-0.23673404088528294</celldesigner:editPoints>
<celldesigner:line width="1.0" color="ff000000"/>
</annotation>
<listOfReactants>
<speciesReference species="s78">
<annotation>
<celldesigner:alias>sa77</celldesigner:alias>
</annotation>
</speciesReference>
</listOfReactants>
<listOfProducts>
<speciesReference species="s77">
<annotation>
<celldesigner:alias>sa6</celldesigner:alias>
</annotation>
</speciesReference>
</listOfProducts>
</reaction>
<reaction id="re79" reversible="false">
<annotation>
<celldesigner:reactionType>STATE_TRANSITION</celldesigner:reactionType>
<celldesigner:baseReactants>
<celldesigner:baseReactant species="s77" alias="sa6">
<celldesigner:linkAnchor position="ESE"/>
</celldesigner:baseReactant>
</celldesigner:baseReactants>
<celldesigner:baseProducts>
<celldesigner:baseProduct species="s12" alias="sa76">
<celldesigner:linkAnchor position="NW"/>
</celldesigner:baseProduct>
</celldesigner:baseProducts>
<celldesigner:connectScheme connectPolicy="direct" rectangleIndex="1">
<celldesigner:listOfLineDirection>
<celldesigner:lineDirection index="0" value="horizontal"/>
<celldesigner:lineDirection index="1" value="unknown"/>
<celldesigner:lineDirection index="2" value="unknown"/>
</celldesigner:listOfLineDirection>
</celldesigner:connectScheme>
<celldesigner:editPoints>0.0546042045572106,-0.11436101175033109 0.8841980439627433,0.2817469888084254</celldesigner:editPoints>
<celldesigner:line width="1.0" color="ff000000"/>
</annotation>
<listOfReactants>
<speciesReference species="s77">
<annotation>
<celldesigner:alias>sa6</celldesigner:alias>
</annotation>
</speciesReference>
</listOfReactants>
<listOfProducts>
<speciesReference species="s12">
<annotation>
<celldesigner:alias>sa76</celldesigner:alias>
</annotation>
</speciesReference>
</listOfProducts>
</reaction>
<reaction id="re80" reversible="false">
<annotation>
<celldesigner:reactionType>STATE_TRANSITION</celldesigner:reactionType>
<celldesigner:baseReactants>
<celldesigner:baseReactant species="s55" alias="sa49">
<celldesigner:linkAnchor position="E"/>
</celldesigner:baseReactant>
</celldesigner:baseReactants>
<celldesigner:baseProducts>
<celldesigner:baseProduct species="s12" alias="sa76">
<celldesigner:linkAnchor position="SW"/>
</celldesigner:baseProduct>
</celldesigner:baseProducts>
<celldesigner:connectScheme connectPolicy="direct" rectangleIndex="1">
<celldesigner:listOfLineDirection>
<celldesigner:lineDirection index="0" value="horizontal"/>
<celldesigner:lineDirection index="1" value="unknown"/>
<celldesigner:lineDirection index="2" value="unknown"/>
</celldesigner:listOfLineDirection>
</celldesigner:connectScheme>
<celldesigner:editPoints>0.837897884299859,0.024875093440151597 0.8389132802211119,-0.009327716538890751</celldesigner:editPoints>
<celldesigner:line width="1.0" color="ff000000"/>
</annotation>
<listOfReactants>
<speciesReference species="s55">
<annotation>
<celldesigner:alias>sa49</celldesigner:alias>
</annotation>
</speciesReference>
</listOfReactants>
<listOfProducts>
<speciesReference species="s12">
<annotation>
<celldesigner:alias>sa76</celldesigner:alias>
</annotation>
</speciesReference>
</listOfProducts>
</reaction>
<reaction id="re82" reversible="false">
<annotation>
<celldesigner:reactionType>STATE_TRANSITION</celldesigner:reactionType>
<celldesigner:baseReactants>
<celldesigner:baseReactant species="s56" alias="sa50">
<celldesigner:linkAnchor position="ESE"/>
</celldesigner:baseReactant>
</celldesigner:baseReactants>
<celldesigner:baseProducts>
<celldesigner:baseProduct species="s12" alias="sa76">
<celldesigner:linkAnchor position="WSW"/>
</celldesigner:baseProduct>
</celldesigner:baseProducts>
<celldesigner:connectScheme connectPolicy="direct" rectangleIndex="1">
<celldesigner:listOfLineDirection>
<celldesigner:lineDirection index="0" value="vertical"/>
<celldesigner:lineDirection index="1" value="unknown"/>
<celldesigner:lineDirection index="2" value="unknown"/>
</celldesigner:listOfLineDirection>
</celldesigner:connectScheme>
<celldesigner:editPoints>0.034338553591620746,9.117165064767008E-4 0.04329268657711305,0.08966781829194914</celldesigner:editPoints>
<celldesigner:line width="1.0" color="ff000000"/>
</annotation>
<listOfReactants>
<speciesReference species="s56">
<annotation>
<celldesigner:alias>sa50</celldesigner:alias>
</annotation>
</speciesReference>
</listOfReactants>
<listOfProducts>
<speciesReference species="s12">
<annotation>
<celldesigner:alias>sa76</celldesigner:alias>
</annotation>
</speciesReference>
</listOfProducts>
</reaction>
<reaction id="re83" reversible="false">
<annotation>
<celldesigner:reactionType>INHIBITION</celldesigner:reactionType>
<celldesigner:baseReactants>
<celldesigner:baseReactant species="s78" alias="sa77">
<celldesigner:linkAnchor position="E"/>
</celldesigner:baseReactant>
</celldesigner:baseReactants>
<celldesigner:baseProducts>
<celldesigner:baseProduct species="s12" alias="sa76">
<celldesigner:linkAnchor position="W"/>
</celldesigner:baseProduct>
</celldesigner:baseProducts>
<celldesigner:connectScheme connectPolicy="direct" >
<celldesigner:listOfLineDirection>
<celldesigner:lineDirection index="0" value="horizontal"/>
<celldesigner:lineDirection index="1" value="unknown"/>
<celldesigner:lineDirection index="2" value="unknown"/>
</celldesigner:listOfLineDirection>
</celldesigner:connectScheme>
<celldesigner:editPoints>0.18555430751503277,-0.027364364354671544 0.23420448713603736,0.16976363618758067</celldesigner:editPoints>
<celldesigner:line width="1.0" color="ff000000"/>
</annotation>
<listOfReactants>
<speciesReference species="s78">
<annotation>
<celldesigner:alias>sa77</celldesigner:alias>
</annotation>
</speciesReference>
</listOfReactants>
<listOfProducts>
<speciesReference species="s12">
<annotation>
<celldesigner:alias>sa76</celldesigner:alias>
</annotation>
</speciesReference>
</listOfProducts>
</reaction>
<reaction id="re85" reversible="false">
<annotation>
<celldesigner:reactionType>STATE_TRANSITION</celldesigner:reactionType>
<celldesigner:baseReactants>
<celldesigner:baseReactant species="s77" alias="sa6">
<celldesigner:linkAnchor position="ENE"/>
</celldesigner:baseReactant>
</celldesigner:baseReactants>
<celldesigner:baseProducts>
<celldesigner:baseProduct species="s79" alias="sa5">
<celldesigner:linkAnchor position="W"/>
</celldesigner:baseProduct>
</celldesigner:baseProducts>
<celldesigner:connectScheme connectPolicy="direct" rectangleIndex="1">
<celldesigner:listOfLineDirection>
<celldesigner:lineDirection index="0" value="vertical"/>
<celldesigner:lineDirection index="1" value="unknown"/>
<celldesigner:lineDirection index="2" value="unknown"/>
</celldesigner:listOfLineDirection>
</celldesigner:connectScheme>
<celldesigner:editPoints>0.2747301520846577,0.028935698888545858 0.285701604579895,-0.07523281711021923</celldesigner:editPoints>
<celldesigner:line width="1.0" color="ff000000"/>
</annotation>
<listOfReactants>
<speciesReference species="s77">
<annotation>
<celldesigner:alias>sa6</celldesigner:alias>
</annotation>
</speciesReference>
</listOfReactants>
<listOfProducts>
<speciesReference species="s79">
<annotation>
<celldesigner:alias>sa5</celldesigner:alias>
</annotation>
</speciesReference>
</listOfProducts>
</reaction>
<reaction id="re86" reversible="false">
<annotation>
<celldesigner:reactionType>STATE_TRANSITION</celldesigner:reactionType>
<celldesigner:baseReactants>
<celldesigner:baseReactant species="s56" alias="sa50">
<celldesigner:linkAnchor position="ENE"/>
</celldesigner:baseReactant>
</celldesigner:baseReactants>
<celldesigner:baseProducts>
<celldesigner:baseProduct species="s79" alias="sa5">
<celldesigner:linkAnchor position="WNW"/>
</celldesigner:baseProduct>
</celldesigner:baseProducts>
<celldesigner:connectScheme connectPolicy="direct" rectangleIndex="2">
<celldesigner:listOfLineDirection>
<celldesigner:lineDirection index="0" value="vertical"/>
<celldesigner:lineDirection index="1" value="unknown"/>
<celldesigner:lineDirection index="2" value="unknown"/>
<celldesigner:lineDirection index="3" value="unknown"/>
<celldesigner:lineDirection index="4" value="unknown"/>
</celldesigner:listOfLineDirection>
</celldesigner:connectScheme>
<celldesigner:editPoints>0.03340672422688584,0.002565124070816438 0.08684366838387225,-0.256097483101126 0.9287402772566886,-0.08217059600225951 0.9162729021344274,-0.021822014986086158</celldesigner:editPoints>
<celldesigner:line width="1.0" color="ff000000"/>
</annotation>
<listOfReactants>
<speciesReference species="s56">
<annotation>
<celldesigner:alias>sa50</celldesigner:alias>
</annotation>
</speciesReference>
</listOfReactants>
<listOfProducts>
<speciesReference species="s79">
<annotation>
<celldesigner:alias>sa5</celldesigner:alias>
</annotation>
</speciesReference>
</listOfProducts>
</reaction>
<reaction id="re87" reversible="false">
<annotation>
<celldesigner:reactionType>INHIBITION</celldesigner:reactionType>
<celldesigner:baseReactants>
<celldesigner:baseReactant species="s78" alias="sa77">
<celldesigner:linkAnchor position="ENE"/>
</celldesigner:baseReactant>
</celldesigner:baseReactants>
<celldesigner:baseProducts>
<celldesigner:baseProduct species="s79" alias="sa5">
<celldesigner:linkAnchor position="WSW"/>
</celldesigner:baseProduct>
</celldesigner:baseProducts>
<celldesigner:connectScheme connectPolicy="direct" >
<celldesigner:listOfLineDirection>
<celldesigner:lineDirection index="0" value="vertical"/>
<celldesigner:lineDirection index="1" value="unknown"/>
<celldesigner:lineDirection index="2" value="unknown"/>
<celldesigner:lineDirection index="3" value="unknown"/>
<celldesigner:lineDirection index="4" value="unknown"/>
</celldesigner:listOfLineDirection>
</celldesigner:connectScheme>
<celldesigner:editPoints>0.13898680891708892,0.09158832534826988 0.2441727785922776,-0.10699285633940292 0.7615209877202247,0.16704002318305644 0.8776941247347585,-0.052283893304558404</celldesigner:editPoints>
<celldesigner:line width="1.0" color="ff000000"/>
</annotation>
<listOfReactants>
<speciesReference species="s78">
<annotation>
<celldesigner:alias>sa77</celldesigner:alias>
</annotation>
</speciesReference>
</listOfReactants>
<listOfProducts>
<speciesReference species="s79">
<annotation>
<celldesigner:alias>sa5</celldesigner:alias>
</annotation>
</speciesReference>
</listOfProducts>
</reaction>
<reaction id="re88" reversible="false">
<annotation>
<celldesigner:reactionType>STATE_TRANSITION</celldesigner:reactionType>
<celldesigner:baseReactants>
<celldesigner:baseReactant species="s12" alias="sa76">
<celldesigner:linkAnchor position="ESE"/>
</celldesigner:baseReactant>
</celldesigner:baseReactants>
<celldesigner:baseProducts>
<celldesigner:baseProduct species="s80" alias="sa4">
<celldesigner:linkAnchor position="WNW"/>
</celldesigner:baseProduct>
</celldesigner:baseProducts>
<celldesigner:connectScheme connectPolicy="direct" rectangleIndex="1">
<celldesigner:listOfLineDirection>
<celldesigner:lineDirection index="0" value="horizontal"/>
<celldesigner:lineDirection index="1" value="unknown"/>
<celldesigner:lineDirection index="2" value="unknown"/>
</celldesigner:listOfLineDirection>
</celldesigner:connectScheme>
<celldesigner:editPoints>0.2756534670934947,-0.12794595820835042 0.5426612557658927,0.29128122400625234</celldesigner:editPoints>
<celldesigner:line width="1.0" color="ff000000"/>
</annotation>
<listOfReactants>
<speciesReference species="s12">
<annotation>
<celldesigner:alias>sa76</celldesigner:alias>
</annotation>
</speciesReference>
</listOfReactants>
<listOfProducts>
<speciesReference species="s80">
<annotation>
<celldesigner:alias>sa4</celldesigner:alias>
</annotation>
</speciesReference>
</listOfProducts>
</reaction>
<reaction id="re89" reversible="false">
<annotation>
<celldesigner:reactionType>INHIBITION</celldesigner:reactionType>
<celldesigner:baseReactants>
<celldesigner:baseReactant species="s78" alias="sa77">
<celldesigner:linkAnchor position="SE"/>
</celldesigner:baseReactant>
</celldesigner:baseReactants>
<celldesigner:baseProducts>
<celldesigner:baseProduct species="s80" alias="sa4">
<celldesigner:linkAnchor position="WSW"/>
</celldesigner:baseProduct>
</celldesigner:baseProducts>
<celldesigner:connectScheme connectPolicy="direct" >
<celldesigner:listOfLineDirection>
<celldesigner:lineDirection index="0" value="vertical"/>
<celldesigner:lineDirection index="1" value="unknown"/>
<celldesigner:lineDirection index="2" value="unknown"/>
</celldesigner:listOfLineDirection>
</celldesigner:connectScheme>
<celldesigner:editPoints>0.05269058555736894,-0.020757236724722294 0.11978317438813102,0.23285736023004866</celldesigner:editPoints>
<celldesigner:line width="1.0" color="ff000000"/>
</annotation>
<listOfReactants>
<speciesReference species="s78">
<annotation>
<celldesigner:alias>sa77</celldesigner:alias>
</annotation>
</speciesReference>
</listOfReactants>
<listOfProducts>
<speciesReference species="s80">
<annotation>
<celldesigner:alias>sa4</celldesigner:alias>
</annotation>
</speciesReference>
</listOfProducts>
</reaction>
<reaction id="re91" reversible="false">
<annotation>
<celldesigner:reactionType>STATE_TRANSITION</celldesigner:reactionType>
<celldesigner:baseReactants>
<celldesigner:baseReactant species="s79" alias="sa5">
<celldesigner:linkAnchor position="ENE"/>
</celldesigner:baseReactant>
</celldesigner:baseReactants>
<celldesigner:baseProducts>
<celldesigner:baseProduct species="s82" alias="sa78">
<celldesigner:linkAnchor position="WNW"/>
</celldesigner:baseProduct>
</celldesigner:baseProducts>
<celldesigner:connectScheme connectPolicy="direct" rectangleIndex="1">
<celldesigner:listOfLineDirection>
<celldesigner:lineDirection index="0" value="horizontal"/>
<celldesigner:lineDirection index="1" value="unknown"/>
<celldesigner:lineDirection index="2" value="unknown"/>
</celldesigner:listOfLineDirection>
</celldesigner:connectScheme>
<celldesigner:editPoints>0.10873488193511172,0.12578229986561773 0.6810443463236702,-0.368961412939143</celldesigner:editPoints>
<celldesigner:line width="1.0" color="ff000000"/>
</annotation>
<listOfReactants>
<speciesReference species="s79">
<annotation>
<celldesigner:alias>sa5</celldesigner:alias>
</annotation>
</speciesReference>
</listOfReactants>
<listOfProducts>
<speciesReference species="s82">
<annotation>
<celldesigner:alias>sa78</celldesigner:alias>
</annotation>
</speciesReference>
</listOfProducts>
</reaction>
<reaction id="re92" reversible="false">
<annotation>
<celldesigner:reactionType>STATE_TRANSITION</celldesigner:reactionType>
<celldesigner:baseReactants>
<celldesigner:baseReactant species="s12" alias="sa76">
<celldesigner:linkAnchor position="ENE"/>
</celldesigner:baseReactant>
</celldesigner:baseReactants>
<celldesigner:baseProducts>
<celldesigner:baseProduct species="s82" alias="sa78">
<celldesigner:linkAnchor position="WSW"/>
</celldesigner:baseProduct>
</celldesigner:baseProducts>
<celldesigner:connectScheme connectPolicy="direct" rectangleIndex="1">
<celldesigner:listOfLineDirection>
<celldesigner:lineDirection index="0" value="vertical"/>
<celldesigner:lineDirection index="1" value="unknown"/>
<celldesigner:lineDirection index="2" value="unknown"/>
</celldesigner:listOfLineDirection>
</celldesigner:connectScheme>
<celldesigner:editPoints>0.058012624688033906,0.165889468798734 0.9723569906186532,-0.09637358270678753</celldesigner:editPoints>
<celldesigner:line width="1.0" color="ff000000"/>
</annotation>
<listOfReactants>
<speciesReference species="s12">
<annotation>
<celldesigner:alias>sa76</celldesigner:alias>
</annotation>
</speciesReference>
</listOfReactants>
<listOfProducts>
<speciesReference species="s82">
<annotation>
<celldesigner:alias>sa78</celldesigner:alias>
</annotation>
</speciesReference>
</listOfProducts>
</reaction>
<reaction id="re93" reversible="false">
<annotation>
<celldesigner:reactionType>STATE_TRANSITION</celldesigner:reactionType>
<celldesigner:baseReactants>
<celldesigner:baseReactant species="s82" alias="sa78">
<celldesigner:linkAnchor position="ENE"/>
</celldesigner:baseReactant>
</celldesigner:baseReactants>
<celldesigner:baseProducts>
<celldesigner:baseProduct species="s83" alias="sa79">
<celldesigner:linkAnchor position="W"/>
</celldesigner:baseProduct>
</celldesigner:baseProducts>
<celldesigner:connectScheme connectPolicy="direct" rectangleIndex="0">
<celldesigner:listOfLineDirection>
<celldesigner:lineDirection index="0" value="horizontal"/>
</celldesigner:listOfLineDirection>
</celldesigner:connectScheme>
<celldesigner:line width="1.0" color="ff000000"/>
</annotation>
<listOfReactants>
<speciesReference species="s82">
<annotation>
<celldesigner:alias>sa78</celldesigner:alias>
</annotation>
</speciesReference>
</listOfReactants>
<listOfProducts>
<speciesReference species="s83">
<annotation>
<celldesigner:alias>sa79</celldesigner:alias>
</annotation>
</speciesReference>
</listOfProducts>
</reaction>
<reaction id="re94" reversible="false">
<annotation>
<celldesigner:reactionType>STATE_TRANSITION</celldesigner:reactionType>
<celldesigner:baseReactants>
<celldesigner:baseReactant species="s82" alias="sa78">
<celldesigner:linkAnchor position="ESE"/>
</celldesigner:baseReactant>
</celldesigner:baseReactants>
<celldesigner:baseProducts>
<celldesigner:baseProduct species="s65" alias="sa80">
<celldesigner:linkAnchor position="W"/>
</celldesigner:baseProduct>
</celldesigner:baseProducts>
<celldesigner:connectScheme connectPolicy="direct" rectangleIndex="1">
<celldesigner:listOfLineDirection>
<celldesigner:lineDirection index="0" value="horizontal"/>
<celldesigner:lineDirection index="1" value="unknown"/>
<celldesigner:lineDirection index="2" value="unknown"/>
</celldesigner:listOfLineDirection>
</celldesigner:connectScheme>
<celldesigner:editPoints>0.11655744282466252,-0.05289554634211635 0.2873344924434935,0.32341848334893664</celldesigner:editPoints>
<celldesigner:line width="1.0" color="ff000000"/>
</annotation>
<listOfReactants>
<speciesReference species="s82">
<annotation>
<celldesigner:alias>sa78</celldesigner:alias>
</annotation>
</speciesReference>
</listOfReactants>
<listOfProducts>
<speciesReference species="s65">
<annotation>
<celldesigner:alias>sa80</celldesigner:alias>
</annotation>
</speciesReference>
</listOfProducts>
</reaction>
<reaction id="re95" reversible="false">
<annotation>
<celldesigner:reactionType>STATE_TRANSITION</celldesigner:reactionType>
<celldesigner:baseReactants>
<celldesigner:baseReactant species="s80" alias="sa4">
<celldesigner:linkAnchor position="E"/>
</celldesigner:baseReactant>
</celldesigner:baseReactants>
<celldesigner:baseProducts>
<celldesigner:baseProduct species="s84" alias="sa81">
<celldesigner:linkAnchor position="WSW"/>
</celldesigner:baseProduct>
</celldesigner:baseProducts>
<celldesigner:connectScheme connectPolicy="direct" rectangleIndex="1">
<celldesigner:listOfLineDirection>
<celldesigner:lineDirection index="0" value="horizontal"/>
<celldesigner:lineDirection index="1" value="unknown"/>
<celldesigner:lineDirection index="2" value="unknown"/>
</celldesigner:listOfLineDirection>
</celldesigner:connectScheme>
<celldesigner:editPoints>0.21002887897085643,0.2467839327907626 0.752953531110526,-0.21527960094512721</celldesigner:editPoints>
<celldesigner:line width="1.0" color="ff000000"/>
</annotation>
<listOfReactants>
<speciesReference species="s80">
<annotation>
<celldesigner:alias>sa4</celldesigner:alias>
</annotation>
</speciesReference>
</listOfReactants>
<listOfProducts>
<speciesReference species="s84">
<annotation>
<celldesigner:alias>sa81</celldesigner:alias>
</annotation>
</speciesReference>
</listOfProducts>
</reaction>
<reaction id="re96" reversible="false">
<annotation>
<celldesigner:reactionType>STATE_TRANSITION</celldesigner:reactionType>
<celldesigner:baseReactants>
<celldesigner:baseReactant species="s79" alias="sa5">
<celldesigner:linkAnchor position="ESE"/>
</celldesigner:baseReactant>
</celldesigner:baseReactants>
<celldesigner:baseProducts>
<celldesigner:baseProduct species="s84" alias="sa81">
<celldesigner:linkAnchor position="WNW"/>
</celldesigner:baseProduct>
</celldesigner:baseProducts>
<celldesigner:connectScheme connectPolicy="direct" rectangleIndex="2">
<celldesigner:listOfLineDirection>
<celldesigner:lineDirection index="0" value="horizontal"/>
<celldesigner:lineDirection index="1" value="unknown"/>
<celldesigner:lineDirection index="2" value="unknown"/>
<celldesigner:lineDirection index="3" value="unknown"/>
<celldesigner:lineDirection index="4" value="unknown"/>
</celldesigner:listOfLineDirection>
</celldesigner:connectScheme>
<celldesigner:editPoints>0.0984888395951744,-0.07919035075558067 0.43834742825453965,0.34349091917371366 0.7379176486898649,0.10262026895882448 0.7832871204769161,0.1590461666435603</celldesigner:editPoints>
<celldesigner:line width="1.0" color="ff000000"/>
</annotation>
<listOfReactants>
<speciesReference species="s79">
<annotation>
<celldesigner:alias>sa5</celldesigner:alias>
</annotation>
</speciesReference>
</listOfReactants>
<listOfProducts>
<speciesReference species="s84">
<annotation>
<celldesigner:alias>sa81</celldesigner:alias>
</annotation>
</speciesReference>
</listOfProducts>
</reaction>
<reaction id="re97" reversible="false">
<annotation>
<celldesigner:reactionType>STATE_TRANSITION</celldesigner:reactionType>
<celldesigner:baseReactants>
<celldesigner:baseReactant species="s12" alias="sa76">
<celldesigner:linkAnchor position="E"/>
</celldesigner:baseReactant>
</celldesigner:baseReactants>
<celldesigner:baseProducts>
<celldesigner:baseProduct species="s84" alias="sa81">
<celldesigner:linkAnchor position="W"/>
</celldesigner:baseProduct>
</celldesigner:baseProducts>
<celldesigner:connectScheme connectPolicy="direct" rectangleIndex="1">
<celldesigner:listOfLineDirection>
<celldesigner:lineDirection index="0" value="vertical"/>
<celldesigner:lineDirection index="1" value="unknown"/>
<celldesigner:lineDirection index="2" value="unknown"/>
</celldesigner:listOfLineDirection>
</celldesigner:connectScheme>
<celldesigner:editPoints>0.10411363328262091,0.0023497868622812668 0.10462275376944774,-0.020208167015620226</celldesigner:editPoints>
<celldesigner:line width="1.0" color="ff000000"/>
</annotation>
<listOfReactants>
<speciesReference species="s12">
<annotation>
<celldesigner:alias>sa76</celldesigner:alias>
</annotation>
</speciesReference>
</listOfReactants>
<listOfProducts>
<speciesReference species="s84">
<annotation>
<celldesigner:alias>sa81</celldesigner:alias>
</annotation>
</speciesReference>
</listOfProducts>
</reaction>
<reaction id="re98" reversible="false">
<annotation>
<celldesigner:reactionType>STATE_TRANSITION</celldesigner:reactionType>
<celldesigner:baseReactants>
<celldesigner:baseReactant species="s84" alias="sa81">
<celldesigner:linkAnchor position="E"/>
</celldesigner:baseReactant>
</celldesigner:baseReactants>
<celldesigner:baseProducts>
<celldesigner:baseProduct species="s21" alias="sa82">
<celldesigner:linkAnchor position="WSW"/>
</celldesigner:baseProduct>
</celldesigner:baseProducts>
<celldesigner:connectScheme connectPolicy="direct" rectangleIndex="1">
<celldesigner:listOfLineDirection>
<celldesigner:lineDirection index="0" value="horizontal"/>
<celldesigner:lineDirection index="1" value="unknown"/>
<celldesigner:lineDirection index="2" value="unknown"/>
</celldesigner:listOfLineDirection>
</celldesigner:connectScheme>
<celldesigner:editPoints>0.7611965309828026,0.281460393941245 0.8761180759138298,-0.029339573726473667</celldesigner:editPoints>
<celldesigner:line width="1.0" color="ff000000"/>
</annotation>
<listOfReactants>
<speciesReference species="s84">
<annotation>
<celldesigner:alias>sa81</celldesigner:alias>
</annotation>
</speciesReference>
</listOfReactants>
<listOfProducts>
<speciesReference species="s21">
<annotation>
<celldesigner:alias>sa82</celldesigner:alias>
</annotation>
</speciesReference>
</listOfProducts>
</reaction>
<reaction id="re99" reversible="false">
<annotation>
<celldesigner:reactionType>STATE_TRANSITION</celldesigner:reactionType>
<celldesigner:baseReactants>
<celldesigner:baseReactant species="s83" alias="sa79">
<celldesigner:linkAnchor position="E"/>
</celldesigner:baseReactant>
</celldesigner:baseReactants>
<celldesigner:baseProducts>
<celldesigner:baseProduct species="s85" alias="sa83">
<celldesigner:linkAnchor position="WSW"/>
</celldesigner:baseProduct>
</celldesigner:baseProducts>
<celldesigner:connectScheme connectPolicy="direct" rectangleIndex="1">
<celldesigner:listOfLineDirection>
<celldesigner:lineDirection index="0" value="horizontal"/>
<celldesigner:lineDirection index="1" value="unknown"/>
<celldesigner:lineDirection index="2" value="unknown"/>
</celldesigner:listOfLineDirection>
</celldesigner:connectScheme>
<celldesigner:editPoints>0.10300030931023763,0.05753170429941257 0.3331271265078861,-0.3544695329415406</celldesigner:editPoints>
<celldesigner:line width="1.0" color="ff000000"/>
</annotation>
<listOfReactants>
<speciesReference species="s83">
<annotation>
<celldesigner:alias>sa79</celldesigner:alias>
</annotation>
</speciesReference>
</listOfReactants>
<listOfProducts>
<speciesReference species="s85">
<annotation>
<celldesigner:alias>sa83</celldesigner:alias>
</annotation>
</speciesReference>
</listOfProducts>
</reaction>
<reaction id="re101" reversible="false">
<annotation>
<celldesigner:reactionType>STATE_TRANSITION</celldesigner:reactionType>
<celldesigner:baseReactants>
<celldesigner:baseReactant species="s85" alias="sa83">
<celldesigner:linkAnchor position="E"/>
</celldesigner:baseReactant>
</celldesigner:baseReactants>
<celldesigner:baseProducts>
<celldesigner:baseProduct species="s21" alias="sa82">
<celldesigner:linkAnchor position="WNW"/>
</celldesigner:baseProduct>
</celldesigner:baseProducts>
<celldesigner:connectScheme connectPolicy="direct" rectangleIndex="1">
<celldesigner:listOfLineDirection>
<celldesigner:lineDirection index="0" value="vertical"/>
<celldesigner:lineDirection index="1" value="unknown"/>
<celldesigner:lineDirection index="2" value="unknown"/>
</celldesigner:listOfLineDirection>
</celldesigner:connectScheme>
<celldesigner:editPoints>0.01147430472884814,-0.07486983835573291 0.9747995582392679,0.07276621582211007</celldesigner:editPoints>
<celldesigner:line width="1.0" color="ff000000"/>
</annotation>
<listOfReactants>
<speciesReference species="s85">
<annotation>
<celldesigner:alias>sa83</celldesigner:alias>
</annotation>
</speciesReference>
</listOfReactants>
<listOfProducts>
<speciesReference species="s21">
<annotation>
<celldesigner:alias>sa82</celldesigner:alias>
</annotation>
</speciesReference>
</listOfProducts>
</reaction>
<reaction id="re102" reversible="false">
<annotation>
<celldesigner:reactionType>STATE_TRANSITION</celldesigner:reactionType>
<celldesigner:baseReactants>
<celldesigner:baseReactant species="s86" alias="sa84">
<celldesigner:linkAnchor position="E"/>
</celldesigner:baseReactant>
</celldesigner:baseReactants>
<celldesigner:baseProducts>
<celldesigner:baseProduct species="s85" alias="sa83">
<celldesigner:linkAnchor position="WNW"/>
</celldesigner:baseProduct>
</celldesigner:baseProducts>
<celldesigner:connectScheme connectPolicy="direct" rectangleIndex="1">
<celldesigner:listOfLineDirection>
<celldesigner:lineDirection index="0" value="horizontal"/>
<celldesigner:lineDirection index="1" value="unknown"/>
<celldesigner:lineDirection index="2" value="unknown"/>
</celldesigner:listOfLineDirection>
</celldesigner:connectScheme>
<celldesigner:editPoints>0.10858995137763294,-0.06645056726094101 0.3721772015126952,0.3642895732036733</celldesigner:editPoints>
<celldesigner:line width="1.0" color="ff000000"/>
</annotation>
<listOfReactants>
<speciesReference species="s86">
<annotation>
<celldesigner:alias>sa84</celldesigner:alias>
</annotation>
</speciesReference>
</listOfReactants>
<listOfProducts>
<speciesReference species="s85">
<annotation>
<celldesigner:alias>sa83</celldesigner:alias>
</annotation>
</speciesReference>
</listOfProducts>
</reaction>
<reaction id="re103" reversible="false">
<annotation>
<celldesigner:reactionType>STATE_TRANSITION</celldesigner:reactionType>
<celldesigner:baseReactants>
<celldesigner:baseReactant species="s87" alias="sa85">
<celldesigner:linkAnchor position="E"/>
</celldesigner:baseReactant>
</celldesigner:baseReactants>
<celldesigner:baseProducts>
<celldesigner:baseProduct species="s85" alias="sa83">
<celldesigner:linkAnchor position="W"/>
</celldesigner:baseProduct>
</celldesigner:baseProducts>
<celldesigner:connectScheme connectPolicy="direct" rectangleIndex="0">
<celldesigner:listOfLineDirection>
<celldesigner:lineDirection index="0" value="vertical"/>
</celldesigner:listOfLineDirection>
</celldesigner:connectScheme>
<celldesigner:line width="1.0" color="ff000000"/>
</annotation>
<listOfReactants>
<speciesReference species="s87">
<annotation>
<celldesigner:alias>sa85</celldesigner:alias>
</annotation>
</speciesReference>
</listOfReactants>
<listOfProducts>
<speciesReference species="s85">
<annotation>
<celldesigner:alias>sa83</celldesigner:alias>
</annotation>
</speciesReference>
</listOfProducts>
</reaction>
<reaction id="re104" reversible="false">
<annotation>
<celldesigner:reactionType>STATE_TRANSITION</celldesigner:reactionType>
<celldesigner:baseReactants>
<celldesigner:baseReactant species="s88" alias="sa86">
<celldesigner:linkAnchor position="ENE"/>
</celldesigner:baseReactant>
</celldesigner:baseReactants>
<celldesigner:baseProducts>
<celldesigner:baseProduct species="s86" alias="sa84">
<celldesigner:linkAnchor position="W"/>
</celldesigner:baseProduct>
</celldesigner:baseProducts>
<celldesigner:connectScheme connectPolicy="direct" rectangleIndex="1">
<celldesigner:listOfLineDirection>
<celldesigner:lineDirection index="0" value="vertical"/>
<celldesigner:lineDirection index="1" value="unknown"/>
<celldesigner:lineDirection index="2" value="unknown"/>
</celldesigner:listOfLineDirection>
</celldesigner:connectScheme>
<celldesigner:editPoints>0.12467303210146774,0.031719908609886716 0.18546952360375002,-0.20723673625125816</celldesigner:editPoints>
<celldesigner:line width="1.0" color="ff000000"/>
</annotation>
<listOfReactants>
<speciesReference species="s88">
<annotation>
<celldesigner:alias>sa86</celldesigner:alias>
</annotation>
</speciesReference>
</listOfReactants>
<listOfProducts>
<speciesReference species="s86">
<annotation>
<celldesigner:alias>sa84</celldesigner:alias>
</annotation>
</speciesReference>
</listOfProducts>
</reaction>
<reaction id="re105" reversible="false">
<annotation>
<celldesigner:reactionType>STATE_TRANSITION</celldesigner:reactionType>
<celldesigner:baseReactants>
<celldesigner:baseReactant species="s88" alias="sa86">
<celldesigner:linkAnchor position="ESE"/>
</celldesigner:baseReactant>
</celldesigner:baseReactants>
<celldesigner:baseProducts>
<celldesigner:baseProduct species="s87" alias="sa85">
<celldesigner:linkAnchor position="W"/>
</celldesigner:baseProduct>
</celldesigner:baseProducts>
<celldesigner:connectScheme connectPolicy="direct" rectangleIndex="1">
<celldesigner:listOfLineDirection>
<celldesigner:lineDirection index="0" value="horizontal"/>
<celldesigner:lineDirection index="1" value="unknown"/>
<celldesigner:lineDirection index="2" value="unknown"/>
</celldesigner:listOfLineDirection>
</celldesigner:connectScheme>
<celldesigner:editPoints>0.11521373235741095,-0.026821010569032966 0.1666206692813894,0.19400530978267216</celldesigner:editPoints>
<celldesigner:line width="1.0" color="ff000000"/>
</annotation>
<listOfReactants>
<speciesReference species="s88">
<annotation>
<celldesigner:alias>sa86</celldesigner:alias>
</annotation>
</speciesReference>
</listOfReactants>
<listOfProducts>
<speciesReference species="s87">
<annotation>
<celldesigner:alias>sa85</celldesigner:alias>
</annotation>
</speciesReference>
</listOfProducts>
</reaction>
<reaction id="re106" reversible="false">
<annotation>
<celldesigner:reactionType>STATE_TRANSITION</celldesigner:reactionType>
<celldesigner:baseReactants>
<celldesigner:baseReactant species="s89" alias="sa87">
<celldesigner:linkAnchor position="E"/>
</celldesigner:baseReactant>
</celldesigner:baseReactants>
<celldesigner:baseProducts>
<celldesigner:baseProduct species="s21" alias="sa82">
<celldesigner:linkAnchor position="W"/>
</celldesigner:baseProduct>
</celldesigner:baseProducts>
<celldesigner:connectScheme connectPolicy="direct" rectangleIndex="0">
<celldesigner:listOfLineDirection>
<celldesigner:lineDirection index="0" value="vertical"/>
</celldesigner:listOfLineDirection>
</celldesigner:connectScheme>
<celldesigner:line width="1.0" color="ff000000"/>
</annotation>
<listOfReactants>
<speciesReference species="s89">
<annotation>
<celldesigner:alias>sa87</celldesigner:alias>
</annotation>
</speciesReference>
</listOfReactants>
<listOfProducts>
<speciesReference species="s21">
<annotation>
<celldesigner:alias>sa82</celldesigner:alias>
</annotation>
</speciesReference>
</listOfProducts>
</reaction>
<reaction id="re107" reversible="false">
<annotation>
<celldesigner:reactionType>STATE_TRANSITION</celldesigner:reactionType>
<celldesigner:baseReactants>
<celldesigner:baseReactant species="s90" alias="sa90">
<celldesigner:linkAnchor position="E"/>
</celldesigner:baseReactant>
</celldesigner:baseReactants>
<celldesigner:baseProducts>
<celldesigner:baseProduct species="s89" alias="sa87">
<celldesigner:linkAnchor position="W"/>
</celldesigner:baseProduct>
</celldesigner:baseProducts>
<celldesigner:connectScheme connectPolicy="direct" rectangleIndex="0">
<celldesigner:listOfLineDirection>
<celldesigner:lineDirection index="0" value="horizontal"/>
</celldesigner:listOfLineDirection>
</celldesigner:connectScheme>
<celldesigner:line width="1.0" color="ff000000"/>
</annotation>
<listOfReactants>
<speciesReference species="s90">
<annotation>
<celldesigner:alias>sa90</celldesigner:alias>
</annotation>
</speciesReference>
</listOfReactants>
<listOfProducts>
<speciesReference species="s89">
<annotation>
<celldesigner:alias>sa87</celldesigner:alias>
</annotation>
</speciesReference>
</listOfProducts>
</reaction>
<reaction id="re108" reversible="false">
<annotation>
<celldesigner:reactionType>INHIBITION</celldesigner:reactionType>
<celldesigner:baseReactants>
<celldesigner:baseReactant species="s29" alias="sa91">
<celldesigner:linkAnchor position="E"/>
</celldesigner:baseReactant>
</celldesigner:baseReactants>
<celldesigner:baseProducts>
<celldesigner:baseProduct species="s90" alias="sa90">
<celldesigner:linkAnchor position="WNW"/>
</celldesigner:baseProduct>
</celldesigner:baseProducts>
<celldesigner:connectScheme connectPolicy="direct" >
<celldesigner:listOfLineDirection>
<celldesigner:lineDirection index="0" value="vertical"/>
<celldesigner:lineDirection index="1" value="unknown"/>
<celldesigner:lineDirection index="2" value="unknown"/>
</celldesigner:listOfLineDirection>
</celldesigner:connectScheme>
<celldesigner:editPoints>0.09142992526222748,-0.03650735531672056 0.22894096362187177,0.30787869650433963</celldesigner:editPoints>
<celldesigner:line width="1.0" color="ff000000"/>
</annotation>
<listOfReactants>
<speciesReference species="s29">
<annotation>
<celldesigner:alias>sa91</celldesigner:alias>
</annotation>
</speciesReference>
</listOfReactants>
<listOfProducts>
<speciesReference species="s90">
<annotation>
<celldesigner:alias>sa90</celldesigner:alias>
</annotation>
</speciesReference>
</listOfProducts>
</reaction>
<reaction id="re109" reversible="false">
<annotation>
<celldesigner:reactionType>STATE_TRANSITION</celldesigner:reactionType>
<celldesigner:baseReactants>
<celldesigner:baseReactant species="s91" alias="sa88">
<celldesigner:linkAnchor position="E"/>
</celldesigner:baseReactant>
</celldesigner:baseReactants>
<celldesigner:baseProducts>
<celldesigner:baseProduct species="s90" alias="sa90">
<celldesigner:linkAnchor position="WSW"/>
</celldesigner:baseProduct>
</celldesigner:baseProducts>
<celldesigner:connectScheme connectPolicy="direct" rectangleIndex="0">
<celldesigner:listOfLineDirection>
<celldesigner:lineDirection index="0" value="horizontal"/>
</celldesigner:listOfLineDirection>
</celldesigner:connectScheme>
<celldesigner:line width="1.0" color="ff000000"/>
</annotation>
<listOfReactants>
<speciesReference species="s91">
<annotation>
<celldesigner:alias>sa88</celldesigner:alias>
</annotation>
</speciesReference>
</listOfReactants>
<listOfProducts>
<speciesReference species="s90">
<annotation>
<celldesigner:alias>sa90</celldesigner:alias>
</annotation>
</speciesReference>
</listOfProducts>
</reaction>
<reaction id="re110" reversible="false">
<annotation>
<celldesigner:reactionType>STATE_TRANSITION</celldesigner:reactionType>
<celldesigner:baseReactants>
<celldesigner:baseReactant species="s92" alias="sa89">
<celldesigner:linkAnchor position="E"/>
</celldesigner:baseReactant>
</celldesigner:baseReactants>
<celldesigner:baseProducts>
<celldesigner:baseProduct species="s91" alias="sa88">
<celldesigner:linkAnchor position="W"/>
</celldesigner:baseProduct>
</celldesigner:baseProducts>
<celldesigner:connectScheme connectPolicy="direct" rectangleIndex="0">
<celldesigner:listOfLineDirection>
<celldesigner:lineDirection index="0" value="horizontal"/>
</celldesigner:listOfLineDirection>
</celldesigner:connectScheme>
<celldesigner:line width="1.0" color="ff000000"/>
</annotation>
<listOfReactants>
<speciesReference species="s92">
<annotation>
<celldesigner:alias>sa89</celldesigner:alias>
</annotation>
</speciesReference>
</listOfReactants>
<listOfProducts>
<speciesReference species="s91">
<annotation>
<celldesigner:alias>sa88</celldesigner:alias>
</annotation>
</speciesReference>
</listOfProducts>
</reaction>
<reaction id="re124" reversible="false">
<annotation>
<celldesigner:reactionType>INHIBITION</celldesigner:reactionType>
<celldesigner:baseReactants>
<celldesigner:baseReactant species="s30" alias="sa36">
<celldesigner:linkAnchor position="ENE"/>
</celldesigner:baseReactant>
</celldesigner:baseReactants>
<celldesigner:baseProducts>
<celldesigner:baseProduct species="s93" alias="sa93">
<celldesigner:linkAnchor position="W"/>
</celldesigner:baseProduct>
</celldesigner:baseProducts>
<celldesigner:connectScheme connectPolicy="square" >
<celldesigner:listOfLineDirection>
<celldesigner:lineDirection index="0" value="horizontal"/>
<celldesigner:lineDirection index="1" value="vertical"/>
<celldesigner:lineDirection index="2" value="horizontal"/>
</celldesigner:listOfLineDirection>
</celldesigner:connectScheme>
<celldesigner:editPoints>0.05196332954591232,0.15258268956686782 0.9480366704540878,-0.15258268956686738</celldesigner:editPoints>
<celldesigner:line width="1.0" color="ff000000"/>
</annotation>
<listOfReactants>
<speciesReference species="s30">
<annotation>
<celldesigner:alias>sa36</celldesigner:alias>
</annotation>
</speciesReference>
</listOfReactants>
<listOfProducts>
<speciesReference species="s93">
<annotation>
<celldesigner:alias>sa93</celldesigner:alias>
</annotation>
</speciesReference>
</listOfProducts>
</reaction>
<reaction id="re127" reversible="false">
<annotation>
<celldesigner:reactionType>INHIBITION</celldesigner:reactionType>
<celldesigner:baseReactants>
<celldesigner:baseReactant species="s12" alias="sa76">
<celldesigner:linkAnchor position="SSE"/>
</celldesigner:baseReactant>
</celldesigner:baseReactants>
<celldesigner:baseProducts>
<celldesigner:baseProduct species="s66" alias="sa61">
<celldesigner:linkAnchor position="N"/>
</celldesigner:baseProduct>
</celldesigner:baseProducts>
<celldesigner:connectScheme connectPolicy="square" >
<celldesigner:listOfLineDirection>
<celldesigner:lineDirection index="0" value="vertical"/>
<celldesigner:lineDirection index="1" value="horizontal"/>
<celldesigner:lineDirection index="2" value="vertical"/>
</celldesigner:listOfLineDirection>
</celldesigner:connectScheme>
<celldesigner:editPoints>0.4530896794157656,-0.14578951304809795 0.5469103205842343,0.14578951304809795</celldesigner:editPoints>
<celldesigner:line width="1.0" color="ff000000"/>
</annotation>
<listOfReactants>
<speciesReference species="s12">
<annotation>
<celldesigner:alias>sa76</celldesigner:alias>
</annotation>
</speciesReference>
</listOfReactants>
<listOfProducts>
<speciesReference species="s66">
<annotation>
<celldesigner:alias>sa61</celldesigner:alias>
</annotation>
</speciesReference>
</listOfProducts>
</reaction>
<reaction id="re128" reversible="false">
<annotation>
<celldesigner:reactionType>INHIBITION</celldesigner:reactionType>
<celldesigner:baseReactants>
<celldesigner:baseReactant species="s12" alias="sa76">
<celldesigner:linkAnchor position="SSW"/>
</celldesigner:baseReactant>
</celldesigner:baseReactants>
<celldesigner:baseProducts>
<celldesigner:baseProduct species="s63" alias="sa57">
<celldesigner:linkAnchor position="N"/>
</celldesigner:baseProduct>
</celldesigner:baseProducts>
<celldesigner:connectScheme connectPolicy="square" >
<celldesigner:listOfLineDirection>
<celldesigner:lineDirection index="0" value="vertical"/>
<celldesigner:lineDirection index="1" value="horizontal"/>
<celldesigner:lineDirection index="2" value="vertical"/>
</celldesigner:listOfLineDirection>
</celldesigner:connectScheme>
<celldesigner:editPoints>0.23589751344530818,-0.24960192281505922 0.7641024865546916,0.24960192281505922</celldesigner:editPoints>
<celldesigner:line width="1.0" color="ff000000"/>
</annotation>
<listOfReactants>
<speciesReference species="s12">
<annotation>
<celldesigner:alias>sa76</celldesigner:alias>
</annotation>
</speciesReference>
</listOfReactants>
<listOfProducts>
<speciesReference species="s63">
<annotation>
<celldesigner:alias>sa57</celldesigner:alias>
</annotation>
</speciesReference>
</listOfProducts>
</reaction>
<reaction id="re129" reversible="false">
<annotation>
<celldesigner:reactionType>INHIBITION</celldesigner:reactionType>
<celldesigner:baseReactants>
<celldesigner:baseReactant species="s44" alias="sa44">
<celldesigner:linkAnchor position="E"/>
</celldesigner:baseReactant>
</celldesigner:baseReactants>
<celldesigner:baseProducts>
<celldesigner:baseProduct species="s75" alias="sa17">
<celldesigner:linkAnchor position="WNW"/>
</celldesigner:baseProduct>
</celldesigner:baseProducts>
<celldesigner:connectScheme connectPolicy="square" >
<celldesigner:listOfLineDirection>
<celldesigner:lineDirection index="0" value="horizontal"/>
<celldesigner:lineDirection index="1" value="vertical"/>
<celldesigner:lineDirection index="2" value="horizontal"/>
</celldesigner:listOfLineDirection>
</celldesigner:connectScheme>
<celldesigner:editPoints>0.49743564927692674,-0.03571553537195926 0.5025643507230733,0.03571553537195926</celldesigner:editPoints>
<celldesigner:line width="1.0" color="ff000000"/>
</annotation>
<listOfReactants>
<speciesReference species="s44">
<annotation>
<celldesigner:alias>sa44</celldesigner:alias>
</annotation>
</speciesReference>
</listOfReactants>
<listOfProducts>
<speciesReference species="s75">
<annotation>
<celldesigner:alias>sa17</celldesigner:alias>
</annotation>
</speciesReference>
</listOfProducts>
</reaction>
</listOfReactions>
</model>
</sbml>
